# Supplementary material for: EGFR as a stable marker of prostate cancer dissemination to bones
Source: Br J Cancer. 2020 Sep 9;123(12):1767–74. doi: 10.1038/s41416-020-01052-8 (PMC7722745; doi:10.1038/s41416-020-01052-8)
Supplement: Supplementary file 2 — Supplementary Dataset 1 [file 41416_2020_1052_MOESM2_ESM.xlsx]

## Sheet: EGFR.1.COL1A1.1.unique.UP.BPd
Term	Count	%	PValue	Genes	Fold Enrichment	Benjamini
GO:0007155~cell adhesion	98	4.03624	5.10986e-07	1003, 1292, 50937, 57575, 4045, 1295, 3680, 6347, 54510, 3683, 947, 3682, 488, 3676, 3675, 3679, 481, 1825, 1289, 7162, 1288, 22801, 9638, 6091, 27, 3694, 3918, 7412, 6404, 3490, 4604, 8727, 3914, 79987, 1277, 3910, 2621, 10174, 2319, 214, 79977, 5802, 23421, 6376, 1500, 9777, 3696, 1462, 7045, 9891, 3730, 91653, 390, 140885, 9235, 8754, 10076, 7059, 421, 4240, 23384, 7057, 5819, 5578, 5067, 8573…	1.64838	0.00277693
GO:0006468~protein phosphorylation	96	3.95387	1.29359e-06	5127, 79705, 57538, 1147, 5578, 5163, 23515, 8573, 5914, 6347, 340371, 4752, 10295, 5062, 984, 25865, 6259, 9149, 5584, 51422, 23139, 5583, 57761, 3055, 8491, 6093, 6732, 8408, 9448, 56997, 4214, 30849, 284086, 79858, 5170, 3716, 7443, 11183, 6199, 93627, 9113, 1716, 472, 5218, 5595, 6446, 8536, 5597, 29907, 4087, 6195, 2621, 1455, 9535, 22858, 9263, 2931, 10087, 1025, 3985, 7042, 7040, 23012, 28…	1.62536	0.00351366
GO:0098609~cell-cell adhesion	63	2.59473	4.24835e-06	153090, 989, 4854, 57175, 800, 7706, 3875, 10397, 5062, 10694, 118, 9414, 9748, 10755, 4072, 27237, 6520, 4070, 9101, 23075, 3054, 50848, 143098, 64787, 55898, 1982, 9685, 1981, 4646, 55324, 51474, 9052, 27044, 3069, 2317, 4735, 22919, 6709, 57698, 8615, 3895, 55833, 4430, 57410, 114793, 3417, 6643, 6642, 1265, 226, 54874, 1969, 6711, 128866, 3326, 5902, 23767, 1399, 10938, 7458, 2036, 7531, 50807	1.79479	0.00767691
GO:0048010~vascular endothelial growth factor receptor signaling pathway	25	1.02965	6.6095e-06	6461, 6347, 5062, 3071, 25865, 23191, 387, 8440, 60, 6093, 3791, 2324, 1793, 5290, 5291, 8828, 25759, 8829, 2534, 10787, 2185, 1535, 5879, 1536, 5296	2.68072	0.00895195
GO:0030866~cortical actin cytoskeleton organization	13	0.53542	1.28707e-05	811, 6093, 5872, 752, 3071, 23433, 114793, 23136, 7094, 112464, 2037, 2036, 30846	4.18192	0.0139109
GO:0008360~regulation of cell shape	38	1.56507	1.31662e-05	55785, 9948, 1436, 5064, 1455, 2768, 10672, 10507, 6347, 30011, 57619, 1729, 23191, 3679, 51177, 23136, 57194, 64218, 147179, 3055, 752, 301, 226, 116985, 3791, 7443, 5921, 4478, 152273, 23433, 445815, 2909, 2534, 2185, 121512, 56990, 2059, 10435	2.09555	0.0118708
GO:0030198~extracellular matrix organization	48	1.97694	1.65544e-05	1292, 8516, 1296, 1295, 3680, 961, 3683, 3682, 3676, 3675, 9719, 25903, 3679, 3696, 7373, 83716, 1289, 80781, 1288, 22801, 1462, 7045, 780, 50848, 2200, 6662, 7837, 1281, 1282, 27031, 5155, 1286, 3371, 3791, 3694, 169611, 3918, 7412, 3688, 4811, 3914, 4060, 1277, 3910, 55790, 1634, 7057, 999	1.89072	0.0127875
GO:0045944~positive regulation of transcription from RNA polymerase II promoter	172	7.08402	2.01223e-05	4208, 50937, 4209, 688, 6774, 2004, 2002, 200186, 6873, 6874, 163050, 2099, 6423, 3727, 90993, 7942, 4929, 1386, 10135, 7068, 23135, 2150, 22807, 171023, 10153, 54623, 5178, 6095, 672, 8543, 6688, 29843, 9915, 79155, 6880, 219541, 9921, 6875, 7936, 406, 6777, 10620, 8536, 7555, 9643, 4609, 4779, 170506, 4776, 8861, 51499, 79977, 1997, 201501, 7040, 8648, 28996, 9219, 6942, 22926, 1649, 8440, 4781…	1.35364	0.013595
GO:0050900~leukocyte migration	34	1.40033	2.26208e-05	2621, 965, 962, 961, 10544, 3683, 947, 9123, 3676, 6520, 1525, 3675, 481, 2207, 2150, 8140, 50848, 6093, 2734, 140885, 972, 5290, 57126, 4478, 5291, 3688, 6404, 9057, 4893, 5335, 1277, 2534, 5296, 7056	2.1516	0.0135851
GO:0016477~cell migration	43	1.771	2.88597e-05	10152, 2621, 57175, 967, 23513, 23358, 7126, 30011, 7042, 7040, 387, 8440, 1289, 79767, 5584, 1445, 5796, 694, 5792, 1969, 5170, 25, 3716, 8754, 27, 1793, 1942, 8476, 5291, 3936, 10092, 57124, 10103, 3688, 5335, 6383, 54820, 9050, 2909, 2534, 10188, 6382, 7057	1.93011	0.015583
GO:0030036~actin cytoskeleton organization	35	1.44152	3.66384e-05	154796, 55785, 57175, 9266, 9922, 2317, 92521, 7148, 118, 1072, 1729, 387, 2275, 10487, 23396, 23092, 22808, 339451, 23096, 6093, 390, 5170, 25, 57591, 27, 7464, 1794, 23002, 10092, 152273, 7984, 23384, 121512, 5879, 10435	2.07859	0.0179631
GO:0043547~positive regulation of GTPase activity	107	4.40692	4.27415e-05	2146, 9649, 9922, 6347, 6352, 10156, 6494, 57568, 6358, 3716, 1793, 23268, 1794, 27128, 3688, 51622, 8313, 216, 51495, 55160, 9901, 9771, 11033, 6376, 8649, 51195, 23092, 8440, 116983, 116984, 55667, 23096, 10411, 5155, 5156, 816, 54874, 116985, 84315, 152273, 121512, 55785, 153090, 57480, 10507, 51735, 83442, 9411, 57580, 54453, 57589, 4254, 2674, 3633, 80005, 50848, 79658, 89781, 257106, 6453, …	1.4621	0.019197
GO:0001701~in utero embryonic development	45	1.85338	4.94212e-05	154796, 6722, 5919, 5310, 2768, 10672, 10087, 118, 2648, 6491, 9470, 727, 1825, 3633, 7048, 103, 7046, 6926, 1845, 4154, 7043, 90780, 55224, 9546, 9871, 7403, 9915, 3981, 1909, 83605, 3688, 28982, 5335, 4124, 7075, 8451, 11127, 8985, 57498, 4643, 4245, 4609, 29924, 8178, 4087	1.85786	0.0204764
GO:0008283~cell proliferation	75	3.08896	5.24384e-05	93185, 8881, 10208, 8882, 10400, 6774, 23513, 5163, 93622, 984, 947, 2648, 6491, 26298, 4070, 4254, 9101, 6419, 23401, 578, 6494, 678, 677, 3487, 972, 975, 274, 1909, 7071, 10103, 8313, 55790, 5591, 2059, 5879, 3141, 6935, 4609, 2621, 1601, 1436, 51593, 1435, 8556, 2356, 863, 1956, 26060, 22919, 56848, 10087, 1128, 1025, 10730, 7042, 79977, 2771, 7332, 6941, 3177, 10011, 7045, 10411, 5908, 1877, …	1.58206	0.0201777
GO:0006886~intracellular protein transport	53	2.18287	7.05965e-05	1315, 8675, 84958, 1314, 8677, 11196, 57589, 29916, 11014, 58533, 6396, 130340, 23039, 10134, 10717, 9501, 64786, 9871, 372, 9712, 972, 146923, 93627, 9482, 4646, 56681, 23061, 9784, 29886, 29907, 26985, 10526, 7514, 10228, 51699, 9882, 8615, 25771, 57617, 9632, 6643, 81609, 6642, 11138, 5476, 9559, 23339, 10938, 54843, 1213, 57182, 11260, 23086	1.73383	0.0252881
GO:0001843~neural tube closure	24	0.988468	7.35284e-05	9968, 55764, 23513, 8543, 317, 5566, 652, 5914, 7976, 7289, 7403, 54903, 2648, 7042, 79977, 6491, 7040, 57619, 8323, 25902, 144165, 2909, 8289, 585	2.40638	0.0246996
GO:0032869~cellular response to insulin stimulus	24	0.988468	7.35284e-05	4218, 677, 5872, 5167, 2308, 5170, 5058, 6347, 2729, 6844, 2931, 6667, 9882, 3625, 23175, 208, 23433, 3667, 5584, 55667, 5591, 4609, 5296, 57761	2.40638	0.0246996
GO:0030336~negative regulation of cell migration	27	1.11203	0.000130561	6722, 57826, 5911, 5912, 9747, 6423, 9901, 9863, 8646, 6376, 348110, 196528, 4092, 23671, 1265, 5796, 6781, 375056, 25932, 6091, 9353, 8751, 57522, 23189, 10076, 7075, 54361	2.19424	0.0409361
GO:0030335~positive regulation of cell migration	43	1.771	0.000149444	1601, 1436, 1435, 10500, 223117, 5578, 1956, 84299, 56034, 10507, 22919, 4641, 80310, 6352, 3480, 285966, 7040, 1729, 4920, 2150, 80781, 2152, 7046, 64218, 5155, 5156, 23224, 3791, 652, 5058, 57715, 79872, 208, 3918, 286077, 5293, 80139, 1277, 4162, 2185, 29984, 83706, 7057	1.80424	0.0441797
GO:2000249~regulation of actin cytoskeleton reorganization	10	0.411862	0.000162304	1436, 7040, 10411, 5156, 9535, 29984, 2185, 25, 27, 50848	4.28914	0.045427
GO:0016032~viral process	62	2.55354	0.000181239	10152, 10241, 6774, 23513, 200186, 23515, 1315, 6874, 3875, 5062, 8672, 22938, 2648, 387, 8777, 1977, 53371, 2959, 3055, 6732, 84440, 581, 636, 3791, 23471, 274, 7412, 1981, 55294, 57599, 9688, 8451, 5595, 27044, 5870, 7514, 3561, 3560, 8945, 23770, 22918, 54476, 1642, 3431, 3572, 5156, 1969, 7150, 1877, 6667, 5902, 5903, 1781, 5335, 6672, 7458, 7094, 2534, 10787, 7531, 4240, 23241	1.6009	0.0481231
GO:0045893~positive regulation of transcription, DNA-templated	96	3.95387	0.000195198	4208, 84632, 9968, 688, 6774, 2004, 2002, 55904, 1316, 5914, 6874, 2099, 7020, 7942, 57336, 26298, 6929, 80314, 64210, 80184, 56916, 9149, 4920, 10138, 10062, 6926, 6662, 6095, 5927, 672, 6688, 3344, 6097, 9915, 444, 9921, 27324, 54361, 406, 1277, 5595, 2114, 7555, 4609, 4087, 861, 1601, 860, 57658, 1959, 4779, 1958, 23054, 8721, 8945, 56943, 1950, 22924, 1997, 8648, 7040, 28996, 6787, 23090, 345…	1.43915	0.0493309
GO:0030334~regulation of cell migration	22	0.906096	0.000327397	154796, 51225, 9423, 54538, 8543, 8861, 2316, 5361, 10672, 5362, 208, 9748, 84962, 7040, 2549, 387, 7852, 3910, 6446, 5879, 23586, 23129	2.29527	0.0778057
GO:0034616~response to laminar fluid shear stress	6	0.247117	0.000606026	7040, 19, 8754, 4092, 7043, 4091	6.61754	0.133622
GO:0048008~platelet-derived growth factor receptor signaling pathway	12	0.494234	0.000615101	80310, 2549, 5155, 5156, 8829, 59338, 56034, 10636, 8879, 64651, 4643, 5286	3.19467	0.130222
GO:0006661~phosphatidylinositol biosynthetic process	18	0.741351	0.000786748	8871, 8503, 30849, 22908, 79837, 5290, 5291, 1040, 5293, 375, 8776, 23396, 5289, 3631, 5305, 56623, 5286, 5296	2.396	0.157454
GO:0021915~neural tube development	12	0.494234	0.000858604	79977, 6491, 677, 8854, 7040, 5310, 140467, 6297, 1969, 8985, 5362, 27152	3.08818	0.164554
GO:0071560~cellular response to transforming growth factor beta stimulus	16	0.658979	0.000960265	678, 4208, 677, 317, 25, 8576, 80310, 7040, 54361, 1277, 2534, 5138, 7046, 4092, 2200, 6662	2.52097	0.176045
GO:0007507~heart development	40	1.64745	0.00105453	4208, 6722, 1767, 9968, 5310, 4776, 57538, 23054, 221322, 2767, 10203, 285590, 7042, 5463, 3675, 1525, 7040, 6901, 7048, 7046, 2997, 10063, 2200, 6717, 677, 1281, 5155, 284086, 6091, 775, 1982, 1909, 23767, 1399, 2549, 8828, 161882, 472, 5591, 84525	1.68753	0.185405
GO:0035556~intracellular signal transduction	75	3.08896	0.00107742	23031, 9649, 113, 5334, 5578, 340371, 9411, 57580, 10392, 25865, 8526, 5584, 51422, 23139, 4157, 10156, 5583, 6494, 8491, 166614, 6732, 9448, 6453, 79858, 5170, 3716, 11186, 196883, 140460, 208, 5921, 23268, 11183, 6199, 8786, 7984, 10009, 2983, 6446, 4649, 5879, 4087, 6195, 282974, 828, 22858, 9263, 23770, 7145, 9771, 2771, 23012, 108, 10636, 4882, 7046, 10019, 375449, 84152, 9891, 10411, 11215,…	1.43681	0.183144
GO:0007264~small GTPase mediated signal transduction	50	2.05931	0.00128144	57826, 9649, 79705, 22836, 339231, 83871, 51735, 5911, 54453, 10139, 387, 80005, 26225, 158158, 4218, 257106, 6453, 10235, 9545, 1793, 7879, 9258, 1794, 4893, 375, 2909, 29984, 5878, 5879, 5872, 5870, 51495, 10045, 9886, 23011, 9771, 127829, 51195, 5869, 22808, 85440, 6478, 64284, 10411, 390, 5908, 23433, 11069, 10188, 10124	1.5692	0.207531
GO:0071260~cellular response to mechanical stimulus	20	0.823723	0.00134809	7100, 4214, 1956, 2729, 4615, 6416, 7040, 7098, 22927, 8795, 358, 1277, 5595, 5138, 578, 1535, 5879, 10746, 1265, 6662	2.17478	0.210862
GO:0035335~peptidyl-tyrosine dephosphorylation	25	1.02965	0.00154425	8555, 5793, 11266, 5796, 8556, 138639, 5792, 2140, 11099, 114971, 26469, 8073, 10076, 5802, 1844, 80824, 8776, 2138, 11156, 5786, 1847, 1845, 5788, 285193, 5789	1.94961	0.231121
GO:0043536~positive regulation of blood vessel endothelial cell migration	9	0.370675	0.00156277	154796, 7040, 25865, 5155, 5335, 5578, 6776, 154810, 7057	3.65706	0.227341
GO:0051298~centrosome duplication	9	0.370675	0.00156277	9639, 6491, 55125, 10844, 54820, 85378, 9738, 10426, 163786	3.65706	0.227341
GO:0006974~cellular response to DNA damage stimulus	43	1.771	0.00209221	165918, 842, 3661, 5252, 8517, 23054, 5893, 9923, 2332, 331, 83943, 10010, 4968, 9100, 64210, 6787, 1386, 1649, 51347, 8445, 23137, 9891, 7528, 2308, 672, 23645, 56852, 25, 11186, 6880, 28985, 10210, 322, 55294, 472, 8451, 5595, 6446, 286257, 9031, 55120, 3665, 4609	1.59606	0.284825
GO:0071364~cellular response to epidermal growth factor stimulus	12	0.494234	0.00210387	678, 153090, 677, 8882, 5335, 1956, 1277, 6777, 5170, 1915, 4609, 6662	2.80744	0.279252
GO:0044319~wound healing, spreading of cells	7	0.288303	0.00214984	3936, 387, 2316, 2909, 1861, 780, 23671	4.5036	0.277713
GO:0018105~peptidyl-serine phosphorylation	29	1.1944	0.00236984	2621, 282974, 23031, 5310, 8550, 1455, 5578, 23515, 5062, 28996, 25865, 23012, 7048, 5584, 7046, 5583, 23139, 375449, 166614, 8408, 5155, 5566, 5170, 208, 472, 5595, 27347, 6446, 5591	1.79115	0.294587
GO:0007165~signal transduction	183	7.53707	0.0026415	114822, 8882, 4306, 6774, 2004, 8742, 8743, 59345, 6347, 2099, 3683, 9863, 947, 160622, 23308, 6416, 4615, 3480, 11018, 10139, 4929, 10487, 10135, 50940, 4920, 10156, 6494, 1827, 23303, 6093, 9637, 8408, 1893, 6297, 64748, 3096, 9547, 3487, 27, 1796, 208, 1793, 8935, 1909, 7075, 472, 6013, 8536, 115677, 9052, 29907, 2621, 1436, 10526, 5141, 8550, 1455, 5144, 214, 26060, 8945, 2317, 22858, 2767, 1…	1.21692	0.315312
GO:0007179~transforming growth factor beta receptor signaling pathway	23	0.947282	0.00284917	1003, 1281, 5796, 5155, 4738, 6347, 7316, 8754, 7042, 3688, 7071, 7040, 28996, 387, 8239, 7048, 9040, 7046, 4092, 4091, 4087, 50848, 7043	1.93011	0.32843
GO:0019886~antigen processing and presentation of exogenous peptide antigen via MHC class II	23	0.947282	0.00284917	11258, 3127, 3117, 3118, 9871, 972, 821, 7879, 9371, 1514, 1781, 375, 114876, 1213, 1520, 6396, 2207, 9632, 11127, 3797, 10120, 3108, 130340	1.93011	0.32843
GO:0006605~protein targeting	13	0.53542	0.0028832	89781, 23480, 10956, 4641, 10755, 22906, 29984, 130340, 7531, 9590, 55333, 6653, 23303	2.57349	0.324854
GO:0008635~activation of cysteine-type endopeptidase activity involved in apoptotic process by cytochrome c	6	0.247117	0.00290133	842, 56616, 54205, 317, 581, 578	5.14697	0.319997
GO:0030168~platelet activation	27	1.11203	0.0029042	2621, 6722, 5578, 2316, 2768, 2767, 10672, 5912, 8263, 8323, 387, 2207, 8526, 2153, 87, 5583, 9630, 1281, 954, 5170, 5290, 5291, 1277, 5595, 2534, 5879, 29071	1.81263	0.31398
GO:0051017~actin filament bundle assembly	11	0.453048	0.00332272	5357, 5358, 3936, 57175, 4430, 23075, 29984, 51474, 2059, 87, 118	2.83084	0.343753
GO:0007182~common-partner SMAD protein phosphorylation	5	0.205931	0.00338146	7040, 6711, 652, 7048, 4087	6.43372	0.342252
GO:0015031~protein transport	71	2.92422	0.00361802	9600, 10203, 8673, 11018, 11014, 80184, 51271, 89853, 150684, 5119, 51014, 79856, 9546, 372, 23471, 9545, 51019, 84138, 7879, 93343, 9117, 375, 89849, 55610, 1277, 585, 5878, 1601, 23256, 83891, 967, 55212, 51594, 51699, 79666, 27147, 6844, 56943, 27252, 23011, 3895, 6238, 23192, 1130, 81555, 5869, 9527, 11345, 51296, 8991, 60412, 55667, 85406, 79735, 64284, 55770, 375056, 23245, 83734, 6813, 102…	1.38773	0.354889
GO:0031175~neuron projection development	24	0.988468	0.00392117	5872, 6722, 5796, 8408, 5127, 27005, 4684, 152330, 23154, 4735, 1861, 57591, 26258, 23767, 23271, 10277, 6259, 10938, 285527, 2185, 85440, 57465, 11091, 999	1.85291	0.371742
GO:0010976~positive regulation of neuron projection development	22	0.906096	0.00415062	54606, 153090, 9638, 816, 27020, 27, 9863, 5902, 322, 3675, 81545, 466, 9139, 5526, 2909, 2534, 2185, 8536, 55714, 5584, 57498, 4915	1.90843	0.382199
GO:0000165~MAPK cascade	50	2.05931	0.00483507	4208, 153090, 4209, 6347, 6352, 4254, 3340, 83483, 2674, 84078, 10156, 677, 4214, 3716, 8831, 5921, 8682, 1942, 54756, 4893, 5595, 5597, 5786, 161742, 4609, 8550, 4684, 3561, 1956, 3560, 8106, 1950, 6709, 5716, 7040, 8649, 51347, 1847, 5155, 816, 5156, 6711, 10213, 5058, 7316, 5721, 25759, 3667, 2534, 2185	1.47337	0.422765
GO:0010596~negative regulation of endothelial cell migration	8	0.329489	0.00522331	153090, 6781, 54567, 9353, 6672, 1634, 55333, 7057	3.43132	0.441012
GO:0045599~negative regulation of fat cell differentiation	13	0.53542	0.00563718	678, 6095, 5167, 2308, 6272, 7040, 161882, 406, 1649, 122953, 284273, 171023, 57761	2.38967	0.459514
GO:0045766~positive regulation of angiogenesis	26	1.07084	0.00591524	861, 5578, 8742, 6423, 947, 727, 6376, 25865, 28996, 23328, 7048, 2152, 3670, 694, 10411, 1893, 672, 3791, 26585, 718, 5335, 79924, 358, 2185, 1536, 7057	1.7455	0.469038
GO:0007224~smoothened signaling pathway	18	0.741351	0.00593772	91653, 50937, 6738, 138639, 55212, 2121, 652, 4735, 23770, 6491, 84976, 3340, 28996, 4920, 11127, 7048, 9786, 8445	2.01403	0.463805
GO:0042147~retrograde transport, endosome to Golgi	18	0.741351	0.00593772	79735, 22836, 10228, 23258, 51699, 27147, 8675, 8677, 7879, 57589, 9559, 10139, 55610, 1213, 58533, 6643, 9527, 6642	2.01403	0.463805
GO:0006367~transcription initiation from RNA polymerase II promoter	32	1.31796	0.00642301	7003, 9968, 4306, 4854, 7025, 4853, 23054, 5438, 7596, 6873, 5914, 6874, 2099, 1025, 22938, 4929, 7068, 2959, 10062, 7182, 6095, 2063, 6883, 6097, 126382, 6880, 2965, 1022, 55534, 6875, 892, 902	1.62536	0.483994
GO:0032436~positive regulation of proteasomal ubiquitin-dependent protein catabolic process	17	0.700165	0.00644489	1601, 8078, 55905, 55212, 863, 2729, 122809, 10425, 5716, 23640, 25897, 51444, 144165, 4092, 255488, 54941, 57761	2.05075	0.478791
GO:0051056~regulation of small GTPase mediated signal transduction	29	1.1944	0.00661652	154796, 26037, 9886, 9411, 9901, 27237, 387, 84986, 23092, 3633, 116984, 6494, 57568, 79658, 9938, 257106, 6453, 5909, 116985, 57522, 23433, 57449, 2909, 29984, 121512, 4649, 64857, 5879, 5296	1.67085	0.481518
GO:0001569~patterning of blood vessels	10	0.411862	0.00688732	1909, 6722, 1282, 4776, 8829, 54567, 10672, 7048, 6423, 23129	2.75731	0.489117
GO:0007411~axon guidance	33	1.35914	0.00696794	1436, 10500, 10678, 3800, 4684, 55740, 6709, 1808, 7042, 6259, 6478, 10752, 6585, 3730, 91653, 9638, 9637, 11041, 9423, 6091, 152330, 9353, 6711, 1942, 23767, 4893, 8828, 8829, 5595, 2909, 2534, 5786, 5879	1.60236	0.487053
GO:0018108~peptidyl-tyrosine phosphorylation	32	1.31796	0.00708164	157285, 10152, 1436, 51225, 1956, 27020, 8576, 1950, 6416, 26127, 57410, 6259, 4920, 9149, 8445, 3055, 5155, 5156, 11064, 1969, 5609, 3791, 2324, 25, 27, 7075, 6777, 2534, 6776, 2185, 9031, 4915	1.61474	0.48666
GO:2000427~positive regulation of apoptotic cell clearance	5	0.205931	0.00708204	717, 718, 720, 6347, 4240	5.51461	0.480845
GO:0034351~negative regulation of glial cell apoptotic process	5	0.205931	0.00708204	7186, 5578, 5584, 6347, 5583	5.51461	0.480845
GO:0010718~positive regulation of epithelial to mesenchymal transition	11	0.453048	0.00711814	7042, 1601, 2146, 7040, 80139, 8313, 1277, 7048, 7046, 7043, 4087	2.57349	0.476869
GO:0070059~intrinsic apoptotic signaling pathway in response to endoplasmic reticulum stress	11	0.453048	0.00711814	153090, 7186, 8795, 58515, 317, 1649, 581, 23645, 837, 578, 57761	2.57349	0.476869
GO:0007229~integrin-mediated signaling pathway	23	0.947282	0.00723745	1601, 1281, 8516, 3680, 8751, 961, 3683, 8754, 1793, 3694, 3682, 23421, 3676, 3688, 3675, 83605, 3679, 3696, 2207, 2185, 22801, 83706, 3055	1.79364	0.476921
GO:0048146~positive regulation of fibroblast proliferation	15	0.617792	0.00747977	2621, 5155, 5156, 1956, 2355, 56034, 25, 2099, 972, 3981, 80310, 7040, 358, 5591, 4609	2.14457	0.482631
GO:0001525~angiogenesis	43	1.771	0.00760772	153090, 6461, 688, 2004, 1296, 54538, 5578, 2034, 1295, 57674, 8742, 6347, 7127, 10203, 1950, 7042, 25865, 80781, 7045, 64218, 7855, 10411, 6095, 1893, 54567, 25932, 3791, 8751, 9990, 290, 1942, 5290, 57125, 8828, 79924, 8829, 7075, 7716, 4162, 5316, 2185, 4240, 23129	1.4887	0.48298
GO:0045351~type I interferon biosynthetic process	4	0.164745	0.00782898	3661, 4615, 3454, 3665	7.72046	0.487435
GO:0016310~phosphorylation	23	0.947282	0.0081728	55728, 55224, 6774, 56997, 283209, 7150, 55229, 4598, 5062, 10295, 79877, 10978, 3985, 23262, 5290, 5291, 80347, 5293, 1120, 5595, 10188, 1633, 50808	1.77571	0.496949
GO:0002042~cell migration involved in sprouting angiogenesis	7	0.288303	0.00824839	6722, 3688, 8829, 6091, 9353, 3791, 26585	3.60288	0.494869
GO:0048015~phosphatidylinositol-mediated signaling	24	0.988468	0.00825311	1436, 4343, 5155, 27161, 5156, 1956, 26523, 5170, 1950, 5290, 3480, 5291, 375133, 4254, 5293, 2549, 387, 57690, 3667, 5289, 2534, 5286, 23112, 5296	1.74803	0.489891
GO:0042384~cilium assembly	27	1.11203	0.00826656	1767, 8556, 55764, 55212, 2316, 22858, 4735, 3983, 80184, 51259, 30845, 79582, 22897, 64284, 4218, 5116, 54874, 27152, 27241, 54903, 10640, 28981, 9114, 10938, 11127, 585, 9786	1.68107	0.485375
GO:0007010~cytoskeleton organization	33	1.35914	0.00840075	10152, 55785, 23031, 5064, 6347, 27252, 30011, 6709, 1072, 1808, 84962, 3983, 1729, 114793, 5584, 60, 23139, 6494, 375449, 1265, 6662, 752, 79658, 6711, 3092, 3852, 1793, 4478, 152273, 9050, 120, 121512, 5819	1.58245	0.485913
GO:0090557~establishment of endothelial intestinal barrier	6	0.247117	0.0085033	4615, 57826, 51735, 5912, 9414, 50848	4.21116	0.485159
GO:0051764~actin crosslink formation	6	0.247117	0.0085033	5357, 5358, 3936, 2316, 2059, 87	4.21116	0.485159
GO:0071549~cellular response to dexamethasone stimulus	10	0.411862	0.00886101	842, 7040, 2308, 1956, 358, 1977, 1978, 6347, 64754, 11335	2.66223	0.494499
GO:0000086~G2/M transition of mitotic cell cycle	29	1.1944	0.00899344	11258, 6873, 219771, 8636, 8945, 22919, 6500, 84962, 80184, 4659, 10776, 22897, 55125, 4218, 5116, 11064, 5566, 2305, 7316, 9738, 9814, 1022, 1781, 9113, 54820, 5218, 7531, 902, 10763	1.63426	0.494814
GO:0000122~negative regulation of transcription from RNA polymerase II promoter	116	4.77759	0.00911786	2146, 4208, 688, 6774, 23512, 3720, 163050, 2099, 3727, 6421, 4929, 1386, 7068, 122953, 7541, 171023, 54815, 57761, 5178, 54623, 55758, 6297, 22882, 3096, 6688, 166, 55192, 7071, 55364, 1810, 161882, 5932, 4609, 8864, 10174, 7514, 8553, 100128927, 1786, 55869, 7040, 28996, 9219, 1649, 6944, 8239, 5138, 4781, 4092, 811, 7528, 2308, 2309, 79576, 7428, 7316, 2305, 23492, 10499, 5814, 6672, 64207, 84…	1.24385	0.494817
GO:0016337~single organismal cell-cell adhesion	23	0.947282	0.00920416	1003, 25945, 57555, 5310, 8516, 9423, 1296, 22862, 23513, 1956, 965, 79872, 22918, 10076, 947, 7412, 1500, 23396, 4008, 7373, 421, 999, 6662	1.75812	0.49339
GO:0008286~insulin receptor signaling pathway	19	0.782537	0.00964405	8503, 10312, 2308, 26060, 858, 2931, 208, 3480, 23433, 2549, 9114, 535, 10135, 3667, 1978, 537, 5786, 5286, 5296	1.88062	0.504986
GO:0051568~histone H3-K4 methylation	8	0.329489	0.0100763	58508, 6419, 55904, 23067, 84661, 9757, 7403, 11091	3.08818	0.515759
GO:1902895~positive regulation of pri-miRNA transcription from RNA polymerase II promoter	8	0.329489	0.0100763	7003, 6722, 7040, 5155, 6774, 6688, 652, 4091	3.08818	0.515759
GO:0007160~cell-matrix adhesion	21	0.864909	0.0101307	6722, 1281, 5310, 8516, 967, 8751, 3683, 8754, 3694, 947, 7412, 3676, 3675, 3688, 4811, 3679, 3696, 7059, 8500, 22801, 5879	1.80144	0.513072
GO:0007173~epidermal growth factor receptor signaling pathway	15	0.617792	0.0104472	1445, 1956, 5170, 25, 1950, 5290, 7040, 4893, 5335, 2549, 8440, 2185, 2059, 5286, 6662	2.06798	0.519404
GO:0038083~peptidyl-tyrosine autophosphorylation	12	0.494234	0.0106979	3480, 1445, 5595, 3791, 2534, 10188, 2185, 25, 3716, 27, 780, 3055	2.31614	0.523317
GO:0060976~coronary vasculature development	9	0.370675	0.0109703	3340, 144165, 652, 7541, 4052, 9784, 2719, 23129, 4091	2.77937	0.527813
GO:0034504~protein localization to nucleus	10	0.411862	0.0112346	811, 26092, 54623, 7514, 23224, 1277, 652, 1861, 10210, 6662	2.57349	0.531897
GO:0042060~wound healing	19	0.782537	0.0125424	1281, 375056, 57175, 2004, 5156, 23513, 1956, 3371, 3680, 5058, 7042, 26127, 7076, 1634, 7048, 6382, 7046, 1265, 7043	1.83361	0.567273
GO:0048227~plasma membrane to endosome transport	5	0.205931	0.0127208	150684, 5869, 6272, 9712, 5878	4.82529	0.568034
GO:0048702~embryonic neurocranium morphogenesis	5	0.205931	0.0127208	3340, 9968, 25902, 7289, 7043	4.82529	0.568034
GO:0070527~platelet aggregation	12	0.494234	0.0129511	2621, 5291, 5156, 6814, 2316, 7094, 5912, 60, 83706, 9158, 10398, 87	2.25965	0.570239
GO:0034498~early endosome to Golgi transport	6	0.247117	0.0130415	5870, 6643, 6642, 8677, 30845, 29886	3.86023	0.568486
GO:0008284~positive regulation of cell proliferation	78	3.21252	0.0133582	29950, 3627, 688, 6774, 23512, 5914, 23376, 6423, 6320, 80310, 3480, 4072, 10135, 80781, 6926, 55331, 6662, 3055, 8872, 6358, 3791, 2324, 975, 112939, 28985, 9915, 9294, 3918, 57124, 3688, 1981, 80139, 8451, 7076, 7555, 4609, 65108, 860, 1436, 1435, 1956, 56034, 961, 56848, 1950, 1128, 340485, 7042, 2771, 7040, 28996, 1366, 6472, 7048, 11138, 7046, 811, 8854, 3670, 3570, 9423, 3572, 5155, 5156, 1…	1.29227	0.573008
GO:0051403~stress-activated MAPK cascade	8	0.329489	0.013457	83605, 8517, 1147, 5609, 8945, 7316, 79155, 6500	2.94113	0.571504
GO:0035690~cellular response to drug	17	0.700165	0.0135349	5860, 2621, 4208, 5141, 5908, 1956, 9400, 6347, 5911, 3326, 284996, 5902, 340485, 7098, 4659, 5138, 4609	1.90214	0.569464
GO:0030100~regulation of endocytosis	10	0.411862	0.0140532	64284, 9026, 5869, 3092, 25, 5878, 27, 55333, 9784, 274	2.49047	0.579113
GO:0006904~vesicle docking involved in exocytosis	9	0.370675	0.0140859	10244, 4218, 23256, 5872, 57617, 54843, 6814, 6813, 60412	2.67247	0.575898
GO:0051491~positive regulation of filopodium assembly	9	0.370675	0.0140859	6722, 5064, 23433, 54874, 84299, 116985, 2332, 7046, 7043	2.67247	0.575898
GO:0071230~cellular response to amino acid stimulus	13	0.53542	0.014452	80310, 22849, 1281, 1282, 8649, 1956, 1277, 56034, 1288, 1786, 4915, 6935, 26012	2.13545	0.581285
GO:0030574~collagen catabolic process	16	0.658979	0.0149733	1292, 1281, 1282, 1296, 1286, 1295, 8751, 5184, 1514, 1520, 1277, 1289, 80781, 1288, 1508, 4324	1.93011	0.590329
GO:0016567~protein ubiquitination	62	2.55354	0.0150395	165918, 22838, 90293, 9968, 55236, 57674, 26262, 10956, 51530, 7126, 331, 55182, 149041, 55585, 151230, 51088, 84078, 197131, 79786, 64219, 9040, 6923, 54850, 54894, 672, 55298, 140460, 284996, 9867, 246330, 55294, 9920, 23609, 84085, 11275, 55159, 8945, 27252, 10425, 81790, 6500, 8816, 7332, 7334, 51444, 55527, 339451, 64410, 57092, 23321, 55832, 81603, 26233, 26133, 1877, 7428, 79872, 55819, 12…	1.33334	0.588004
GO:0016055~Wnt signaling pathway	36	1.4827	0.0152141	1601, 6801, 57658, 440193, 8532, 1455, 8861, 51699, 219771, 8945, 2931, 331, 6423, 59349, 6500, 10927, 1500, 6259, 51444, 27130, 1649, 64359, 1642, 54894, 54623, 90780, 27031, 83439, 154810, 7316, 166, 9559, 8313, 54361, 5218, 10009	1.48629	0.588344
GO:0042981~regulation of apoptotic process	40	1.64745	0.0153814	23239, 842, 1958, 54538, 317, 649, 353500, 51499, 2099, 10397, 3625, 8764, 9748, 10562, 147923, 7040, 10392, 7186, 10011, 8795, 1508, 87, 7043, 6662, 2619, 811, 599, 672, 581, 837, 916, 3092, 8682, 4170, 3956, 4286, 472, 2534, 6446, 64342	1.44985	0.588505
GO:0051496~positive regulation of stress fiber assembly	12	0.494234	0.0155464	154796, 9639, 10411, 10174, 387, 7984, 54361, 55160, 5058, 7046, 5879, 7043	2.20585	0.588607
GO:0045740~positive regulation of DNA replication	12	0.494234	0.0155464	811, 3480, 6416, 4254, 466, 5155, 5156, 1956, 56034, 7126, 5879, 7043	2.20585	0.588607
GO:0030033~microvillus assembly	7	0.288303	0.0162374	57826, 688, 9448, 5908, 51735, 5911, 5912	3.17901	0.60086
GO:0030097~hemopoiesis	15	0.617792	0.0165353	861, 7042, 678, 860, 1436, 1435, 5155, 4853, 8451, 6901, 5238, 8879, 10019, 947, 1265	1.96283	0.603821
GO:0048167~regulation of synaptic plasticity	10	0.411862	0.0173615	4208, 10755, 22849, 4776, 4684, 26037, 152330, 5914, 9221, 8831	2.41264	0.618153
GO:0060999~positive regulation of dendritic spine development	8	0.329489	0.0175785	1982, 22849, 5064, 375, 2332, 8536, 5597, 5879	2.80744	0.619065
GO:0060333~interferon-gamma-mediated signaling pathway	17	0.700165	0.0176686	3661, 3127, 3117, 2633, 3118, 816, 4684, 7706, 3460, 3716, 3394, 7412, 6672, 3663, 3665, 81603, 3055	1.84856	0.617304
GO:0010936~negative regulation of macrophage cytokine production	4	0.164745	0.0176878	7042, 7040, 11213, 7043	6.17637	0.614086
GO:0050920~regulation of chemotaxis	4	0.164745	0.0176878	5156, 9097, 7852, 25960	6.17637	0.614086
GO:0035329~hippo signaling	9	0.370675	0.0177984	55233, 7003, 154796, 9867, 9113, 92597, 154810, 7531, 9414	2.57349	0.612814
GO:0043524~negative regulation of neuron apoptotic process	27	1.11203	0.018201	4208, 340371, 2729, 6347, 28996, 23017, 4929, 5584, 10752, 7043, 6093, 3670, 6453, 581, 5170, 3326, 8831, 3981, 5921, 5290, 27324, 8829, 80823, 2534, 2185, 4915, 10763	1.57918	0.617556
GO:0030155~regulation of cell adhesion	12	0.494234	0.0185128	6093, 9891, 6722, 5310, 4008, 4659, 3910, 2185, 25, 79872, 27, 6662	2.15455	0.620341
GO:0060391~positive regulation of SMAD protein import into nucleus	6	0.247117	0.0189689	1601, 7040, 9688, 652, 7046, 7043	3.56329	0.625891
GO:0050730~regulation of peptidyl-tyrosine phosphorylation	6	0.247117	0.0189689	80310, 3454, 1956, 5526, 56034, 1942	3.56329	0.625891
GO:0001568~blood vessel development	11	0.453048	0.019928	4208, 8854, 28982, 1399, 2308, 1277, 3910, 1289, 7048, 56848, 6926	2.23487	0.640761
GO:0030522~intracellular receptor signaling pathway	11	0.453048	0.019928	10499, 6095, 8648, 6774, 7025, 2063, 4853, 4929, 7068, 6097, 10062	2.23487	0.640761
GO:0036092~phosphatidylinositol-3-phosphate biosynthetic process	13	0.53542	0.0200077	8871, 5290, 5291, 5293, 8503, 2549, 30849, 472, 5289, 3667, 3631, 5286, 5296	2.04829	0.638823
GO:0007169~transmembrane receptor protein tyrosine kinase signaling pathway	21	0.864909	0.0201942	1445, 5793, 1436, 1435, 27020, 1956, 3791, 916, 2324, 3716, 1796, 27, 3480, 5291, 25759, 2534, 4920, 10188, 4915, 780, 3055	1.68885	0.638881
GO:0014066~regulation of phosphatidylinositol 3-kinase signaling	18	0.741351	0.0202887	5155, 5156, 1956, 79837, 1950, 5290, 205428, 5291, 4254, 5293, 2549, 5526, 23396, 3667, 5595, 2534, 5305, 5296	1.78164	0.637257
GO:0070102~interleukin-6-mediated signaling pathway	5	0.205931	0.0205764	23318, 3570, 2549, 6774, 3572	4.28914	0.639161
GO:0008354~germ cell migration	5	0.205931	0.0205764	8611, 7040, 3688, 1525, 7046	4.28914	0.639161
GO:0001960~negative regulation of cytokine-mediated signaling pathway	5	0.205931	0.0205764	7837, 1893, 59307, 11213, 5788	4.28914	0.639161
GO:1902894~negative regulation of pri-miRNA transcription from RNA polymerase II promoter	5	0.205931	0.0205764	6722, 5155, 4776, 4781, 6662	4.28914	0.639161
GO:0043491~protein kinase B signaling	10	0.411862	0.0212027	2621, 5290, 6352, 677, 7040, 6199, 1969, 117145, 6347, 6662	2.33953	0.647005
GO:0071526~semaphorin-plexin signaling pathway	10	0.411862	0.0212027	10500, 223117, 8829, 2316, 10507, 57715, 5362, 5879, 64218, 23129	2.33953	0.647005
GO:0070555~response to interleukin-1	10	0.411862	0.0212027	4615, 301, 5578, 11213, 5584, 2729, 3554, 166, 1535, 6880	2.33953	0.647005
GO:0045216~cell-cell junction organization	7	0.288303	0.0217444	7042, 7040, 83605, 1525, 5584, 5879, 7043	3.0024	0.65311
GO:0006915~apoptotic process	91	3.74794	0.0222032	23239, 4208, 842, 4209, 285237, 6461, 4853, 8742, 7126, 8743, 331, 5062, 6423, 984, 9748, 4615, 6416, 10392, 8462, 23136, 7852, 5178, 79811, 677, 25932, 4214, 672, 581, 5609, 23645, 837, 3092, 1793, 208, 79155, 8682, 3956, 84951, 54867, 27324, 5595, 6446, 203245, 255488, 6195, 2621, 1601, 3661, 8517, 84299, 10227, 317, 9263, 23770, 662, 23151, 51499, 30011, 54739, 64651, 1603, 5716, 23421, 56616,…	1.23909	0.657627
GO:0035924~cellular response to vascular endothelial growth factor stimulus	8	0.329489	0.0225132	2619, 153090, 7412, 25865, 8829, 54567, 3791, 2324	2.68538	0.659568
GO:0045662~negative regulation of myoblast differentiation	8	0.329489	0.0225132	463, 7040, 3627, 1649, 9547, 652, 6926, 6662	2.68538	0.659568
GO:0007050~cell cycle arrest	28	1.15321	0.0230569	2621, 5310, 4853, 55904, 7042, 7040, 8649, 5564, 1649, 51422, 7046, 2619, 811, 8872, 133746, 23645, 25, 11186, 322, 1982, 463, 5571, 1022, 472, 8451, 4609, 7057, 10668	1.53314	0.665244
GO:0007266~Rho protein signal transduction	13	0.53542	0.0233172	6093, 8727, 1147, 387, 51495, 2768, 10672, 29984, 64787, 9411, 55333, 10435, 1072	2.00732	0.66626
GO:0030199~collagen fibril organization	11	0.453048	0.0237799	7042, 1281, 4060, 1277, 7373, 1289, 8985, 26585, 7046, 6423, 7148	2.17757	0.670423
GO:0050852~T cell receptor signaling pathway	29	1.1944	0.0242857	3127, 8517, 6461, 1147, 5144, 8945, 5062, 6500, 5716, 25865, 7334, 1445, 3117, 3118, 5170, 10213, 5058, 7316, 916, 5721, 5290, 5291, 5293, 5335, 23180, 2534, 5296, 5788, 2533	1.51279	0.675127
GO:0001570~vasculogenesis	14	0.576606	0.0243362	154796, 677, 7040, 83605, 7075, 1969, 93649, 10352, 3791, 7048, 8879, 4915, 4643, 5921	1.93011	0.672837
GO:1903955~positive regulation of protein targeting to mitochondrion	19	0.782537	0.025469	9520, 7855, 89781, 10400, 54741, 79576, 9277, 84128, 2931, 10425, 285605, 2648, 29801, 56910, 11338, 7332, 4604, 55294, 54069	1.70568	0.686611
GO:0035264~multicellular organism growth	18	0.741351	0.025607	677, 55224, 25932, 5144, 59338, 5914, 23770, 7403, 118, 79728, 6668, 2648, 79977, 6491, 3021, 28982, 83605, 57599	1.7371	0.685609
GO:0050919~negative chemotaxis	10	0.411862	0.0256181	23767, 10500, 8828, 223117, 387, 9353, 10507, 57715, 64218, 6585	2.27072	0.682798
GO:0060271~cilium morphogenesis	27	1.11203	0.0258605	989, 1767, 55764, 55212, 221322, 2316, 22858, 4735, 80184, 51259, 30845, 79582, 22897, 64284, 4218, 138639, 6738, 27031, 27152, 54903, 28981, 9114, 10938, 11127, 585, 9786, 50807	1.53274	0.683324
GO:1990126~retrograde transport, endosome to plasma membrane	6	0.247117	0.0264238	9559, 23339, 51699, 81609, 57182, 9784	3.30877	0.688346
GO:0032743~positive regulation of interleukin-2 production	6	0.247117	0.0264238	861, 7186, 25865, 301, 5144, 9308	3.30877	0.688346
GO:1900153~positive regulation of nuclear-transcribed mRNA catabolic process, deadenylation-dependent decay	6	0.247117	0.0264238	678, 22849, 677, 27161, 57690, 23112	3.30877	0.688346
GO:0071425~hematopoietic stem cell proliferation	6	0.247117	0.0264238	861, 6461, 79576, 6423, 10425, 947	3.30877	0.688346
GO:0031529~ruffle organization	6	0.247117	0.0264238	1436, 23191, 57175, 59338, 51474, 5879	3.30877	0.688346
GO:0030203~glycosaminoglycan metabolic process	9	0.370675	0.0272303	126792, 6383, 2239, 1634, 2799, 6382, 1462, 283464, 2719	2.396	0.696507
GO:0043401~steroid hormone mediated signaling pathway	14	0.576606	0.0279099	6095, 4306, 7025, 2063, 81285, 652, 5914, 2099, 6097, 79957, 4929, 7068, 10062, 7182	1.89625	0.702683
GO:0030218~erythrocyte differentiation	11	0.453048	0.0281405	28982, 4779, 28996, 161882, 55904, 2034, 6688, 652, 5316, 103, 118	2.12313	0.702865
GO:0045737~positive regulation of cyclin-dependent protein serine/threonine kinase activity	8	0.329489	0.0283268	22924, 81669, 5155, 219771, 892, 1164, 902, 5716	2.57349	0.702472
GO:0032456~endocytic recycling	8	0.329489	0.0283268	64284, 5872, 57724, 10938, 55610, 10228, 30846, 30845	2.57349	0.702472
GO:0030511~positive regulation of transforming growth factor beta receptor signaling pathway	8	0.329489	0.0283268	1601, 10755, 28996, 8516, 93649, 3326, 22938, 7057	2.57349	0.702472
GO:0006892~post-Golgi vesicle-mediated transport	7	0.288303	0.028384	10640, 23256, 375, 4430, 6844, 8673, 6653	2.84438	0.700424
GO:0045879~negative regulation of smoothened signaling pathway	7	0.288303	0.028384	860, 55764, 84662, 8945, 916, 7289, 2719	2.84438	0.700424
GO:0072659~protein localization to plasma membrane	15	0.617792	0.0284553	4218, 83871, 2316, 5911, 51735, 208, 54843, 481, 2207, 23136, 55667, 30846, 5879, 2533, 999	1.8382	0.698575
GO:0001938~positive regulation of endothelial cell proliferation	16	0.658979	0.0287205	1893, 5155, 5578, 3791, 652, 8742, 858, 6347, 2324, 25865, 8828, 8829, 6776, 2152, 7046, 1535	1.79025	0.699229
GO:0034976~response to endoplasmic reticulum stress	17	0.700165	0.0287632	29979, 23645, 23376, 10956, 25, 10087, 79876, 488, 7186, 9709, 10277, 8795, 1649, 56255, 7057, 5296, 57761	1.74997	0.697045
GO:0000186~activation of MAPKK activity	12	0.494234	0.02992	2771, 1399, 8649, 5335, 4214, 1956, 652, 57498, 1950, 7046, 8754, 10746	2.01403	0.708775
GO:0007420~brain development	35	1.44152	0.03047	9600, 8516, 1959, 2356, 55212, 10247, 23054, 56848, 54510, 1808, 79977, 83943, 5463, 5209, 1500, 7048, 339451, 578, 10063, 1445, 5793, 90780, 1282, 6814, 152330, 7289, 6857, 9915, 463, 3021, 9114, 472, 5591, 2181, 10763	1.42219	0.712744
GO:0003184~pulmonary valve morphogenesis	5	0.205931	0.0308362	7042, 4853, 26508, 652, 4091	3.86023	0.714447
GO:0051639~actin filament network formation	5	0.205931	0.0308362	5357, 5358, 3936, 10092, 87	3.86023	0.714447
GO:1902902~negative regulation of autophagosome assembly	5	0.205931	0.0308362	9638, 23256, 9637, 128866, 79142	3.86023	0.714447
GO:1901030~positive regulation of mitochondrial outer membrane permeabilization involved in apoptotic signaling pathway	5	0.205931	0.0308362	10572, 581, 9026, 2931, 578	3.86023	0.714447
GO:0032486~Rap protein signal transduction	5	0.205931	0.0308362	10411, 57826, 5908, 5911, 5912	3.86023	0.714447
GO:0046854~phosphatidylinositol phosphorylation	20	0.823723	0.0309481	129303, 5155, 5156, 1956, 79837, 1950, 5290, 23167, 5291, 375133, 4254, 5293, 2549, 23396, 3667, 5289, 2534, 5305, 5286, 5296	1.64265	0.713141
GO:0034097~response to cytokine	13	0.53542	0.031115	8854, 6722, 1281, 3570, 9180, 3572, 3977, 6672, 7077, 7076, 5914, 3727, 4170	1.93011	0.712493
GO:0051150~regulation of smooth muscle cell differentiation	4	0.164745	0.0319941	6722, 93649, 652, 6935	5.14697	0.720031
GO:0043620~regulation of DNA-templated transcription in response to stress	4	0.164745	0.0319941	9774, 1649, 10636, 6195	5.14697	0.720031
GO:0001553~luteinization	4	0.164745	0.0319941	5156, 6777, 59338, 8879	5.14697	0.720031
GO:0006366~transcription from RNA polymerase II promoter	82	3.37727	0.0320298	4208, 4209, 6722, 688, 2004, 6829, 5438, 2002, 6873, 6874, 2099, 8576, 3727, 7020, 2648, 7392, 90993, 26298, 8462, 1386, 2959, 23036, 6923, 6618, 3054, 10153, 6662, 9611, 5927, 6297, 57623, 8543, 3096, 7975, 6883, 6688, 8731, 6880, 9915, 6875, 7936, 6777, 5316, 10620, 4609, 4087, 861, 860, 3661, 1959, 4779, 1958, 4776, 51497, 8861, 2034, 1025, 64651, 79977, 1997, 9321, 4781, 3131, 3670, 2309, 846…	1.23407	0.717879
GO:0022617~extracellular matrix disassembly	17	0.700165	0.0322045	64147, 649, 8751, 285590, 1514, 3918, 3936, 4811, 3914, 1520, 7077, 7076, 1634, 9507, 999, 2200, 4324	1.72694	0.717311
GO:0030512~negative regulation of transforming growth factor beta receptor signaling pathway	15	0.617792	0.0322302	83891, 2734, 5170, 7316, 858, 94031, 7040, 9719, 58533, 7048, 7046, 4092, 7043, 4087, 4091	1.80948	0.715076
GO:0033138~positive regulation of peptidyl-serine phosphorylation	16	0.658979	0.0323274	2621, 10411, 23645, 5058, 6423, 64754, 54386, 5290, 7040, 25865, 1981, 9113, 10459, 8536, 85440, 4915	1.76468	0.713659
GO:0060325~face morphogenesis	9	0.370675	0.0330469	7042, 7040, 1277, 59338, 83716, 8879, 64651, 7043, 83690	2.31614	0.719168
GO:0044344~cellular response to fibroblast growth factor stimulus	9	0.370675	0.0330469	678, 6352, 677, 988, 54567, 1277, 6347, 2729, 4609	2.31614	0.719168
GO:0006611~protein export from nucleus	9	0.370675	0.0330469	811, 7040, 5310, 1959, 7514, 54535, 57510, 23039, 103	2.31614	0.719168
GO:0097193~intrinsic apoptotic signaling pathway	9	0.370675	0.0330469	56616, 54205, 28996, 10572, 317, 581, 8451, 81537, 837	2.31614	0.719168
GO:0008630~intrinsic apoptotic signaling pathway in response to DNA damage	12	0.494234	0.0346464	842, 599, 4776, 672, 1969, 472, 581, 25, 578, 5591, 10210, 4170	1.97118	0.733764
GO:0007517~muscle organ development	19	0.782537	0.0348538	4208, 6444, 4209, 6717, 3627, 6442, 6443, 10791, 2121, 100128927, 55898, 463, 5463, 2275, 3679, 94104, 22808, 55352, 22801	1.64819	0.733484
GO:0042327~positive regulation of phosphorylation	8	0.329489	0.0350766	6352, 3071, 6453, 92597, 1956, 222658, 1950, 7057	2.47055	0.733364
GO:0007159~leukocyte cell-cell adhesion	8	0.329489	0.0350766	6093, 6352, 4478, 3676, 7412, 3688, 83706, 3683	2.47055	0.733364
GO:0000729~DNA double-strand break processing	6	0.247117	0.0355116	6419, 7334, 672, 472, 56916, 5932	3.08818	0.735395
GO:0006906~vesicle fusion	14	0.576606	0.0361807	9501, 10791, 10228, 8675, 84958, 6844, 858, 8677, 2773, 6857, 8673, 9482, 54843, 9527	1.83197	0.739706
GO:0006801~superoxide metabolic process	7	0.288303	0.0362302	83943, 51167, 1535, 1536, 285590, 57580, 9644	2.70216	0.737848
GO:0060828~regulation of canonical Wnt signaling pathway	7	0.288303	0.0362302	7855, 80139, 219771, 5218, 8945, 54903, 55608	2.70216	0.737848
GO:0017015~regulation of transforming growth factor beta receptor signaling pathway	7	0.288303	0.0362302	7040, 3675, 80139, 9315, 4092, 6935, 4087	2.70216	0.737848
GO:0090307~mitotic spindle assembly	10	0.411862	0.0363219	9639, 10844, 387, 1213, 2316, 85378, 331, 10426, 10464, 9371	2.14457	0.73642
GO:0043087~regulation of GTPase activity	15	0.617792	0.0363557	55785, 153090, 64786, 5909, 26037, 51735, 8831, 84962, 11033, 152273, 10788, 7984, 121512, 4915, 10156	1.78164	0.734431
GO:0097191~extrinsic apoptotic signaling pathway	11	0.453048	0.0385073	7042, 10038, 7040, 3570, 7098, 10572, 581, 81537, 3875, 5170, 8742	2.02203	0.752592
GO:0009725~response to hormone	11	0.453048	0.0385073	4199, 3021, 6722, 261729, 23054, 64210, 7077, 7076, 2729, 2185, 6652	2.02203	0.752592
GO:0010332~response to gamma radiation	9	0.370675	0.0396534	3627, 581, 6347, 123879, 578, 5591, 5788, 4609, 3981	2.24142	0.760643
GO:0006909~phagocytosis	12	0.494234	0.0398746	2621, 23256, 301, 9777, 27102, 23396, 79767, 22918, 3683, 3394, 9711, 56990	1.93011	0.76037
GO:0048661~positive regulation of smooth muscle cell proliferation	14	0.576606	0.0409127	3570, 4854, 5155, 1956, 652, 10203, 80310, 4615, 6352, 10135, 7048, 1535, 7057, 4609	1.80144	0.767122
GO:0048333~mesodermal cell differentiation	5	0.205931	0.0435979	3688, 3675, 8516, 23135, 7403	3.5093	0.786719
GO:0010759~positive regulation of macrophage chemotaxis	5	0.205931	0.0435979	6352, 1435, 5919, 6347, 7057	3.5093	0.786719
GO:0043525~positive regulation of neuron apoptotic process	11	0.453048	0.0445662	7042, 842, 6416, 2309, 1649, 472, 1386, 581, 25, 9040, 7020	1.975	0.792007
GO:0045663~positive regulation of myoblast differentiation	7	0.288303	0.0453394	4208, 91653, 50937, 463, 694, 55662, 7182	2.57349	0.795684
GO:0090090~negative regulation of canonical Wnt signaling pathway	30	1.23558	0.0458535	1601, 153090, 1958, 2931, 6423, 59349, 5716, 8323, 1500, 27130, 1649, 144165, 4920, 6478, 6662, 3670, 27031, 2308, 2309, 10213, 7316, 5721, 3487, 166, 26585, 2719, 10459, 9113, 8313, 54361	1.42094	0.797392
GO:0070358~actin polymerization-dependent cell motility	3	0.123558	0.0459296	3071, 133746, 2059	7.72046	0.795924
GO:0019218~regulation of steroid metabolic process	3	0.123558	0.0459296	6095, 6777, 6097	7.72046	0.795924
GO:0003413~chondrocyte differentiation involved in endochondral bone morphogenesis	3	0.123558	0.0459296	8313, 9321, 6662	7.72046	0.795924
GO:0043981~histone H4-K5 acetylation	6	0.247117	0.0463018	9767, 11143, 64769, 10445, 3054, 11091	2.89517	0.796595
GO:0061136~regulation of proteasomal protein catabolic process	6	0.247117	0.0463018	5310, 5566, 9097, 8945, 10213, 5721	2.89517	0.796595
GO:0048593~camera-type eye morphogenesis	6	0.247117	0.0463018	7528, 1296, 55764, 1295, 6015, 55714	2.89517	0.796595
GO:2001234~negative regulation of apoptotic signaling pathway	6	0.247117	0.0463018	4929, 23017, 54361, 581, 1491, 57591	2.89517	0.796595
GO:0043982~histone H4-K8 acetylation	6	0.247117	0.0463018	9767, 11143, 64769, 10445, 3054, 11091	2.89517	0.796595
GO:0046328~regulation of JNK cascade	6	0.247117	0.0463018	23239, 3480, 7186, 9448, 5911, 2150	2.89517	0.796595
GO:0061028~establishment of endothelial barrier	6	0.247117	0.0463018	4478, 10411, 5908, 5144, 5138, 2150	2.89517	0.796595
GO:0031396~regulation of protein ubiquitination	6	0.247117	0.0463018	9709, 29979, 6478, 7046, 3326, 165324	2.89517	0.796595
GO:0061024~membrane organization	9	0.370675	0.0470841	6444, 4218, 5872, 6442, 6443, 5584, 8443, 7531, 9882	2.17138	0.800149
GO:0070830~bicellular tight junction assembly	9	0.370675	0.0470841	79977, 5872, 6722, 6801, 143098, 5584, 6904, 1365, 50848	2.17138	0.800149
GO:1900026~positive regulation of substrate adhesion-dependent cell spreading	9	0.370675	0.0470841	811, 10562, 1399, 2316, 11078, 80005, 5879, 1793, 57580	2.17138	0.800149
GO:0006368~transcription elongation from RNA polymerase II promoter	18	0.741351	0.0478275	54623, 6829, 51497, 5438, 6873, 6883, 6874, 56943, 1025, 6880, 2965, 1022, 6875, 7936, 2959, 6923, 902, 8178	1.61591	0.803337
GO:0006464~cellular protein modification process	21	0.864909	0.0478661	11266, 4125, 55236, 4738, 25, 1128, 27, 5351, 208, 150465, 2677, 7332, 7334, 6482, 9040, 5591, 10445, 3141, 5283, 4324, 151987	1.54409	0.801655
GO:0007584~response to nutrient	16	0.658979	0.0500795	5447, 19, 317, 2729, 916, 191, 6423, 1603, 717, 7412, 2771, 410, 7048, 8443, 1536, 2181	1.66929	0.814426
GO:0035194~posttranscriptional gene silencing by RNA	4	0.164745	0.0506781	27161, 26523, 57690, 23112	4.41169	0.816355
GO:1903077~negative regulation of protein localization to plasma membrane	4	0.164745	0.0506781	1601, 7040, 2633, 1213	4.41169	0.816355
GO:0007435~salivary gland morphogenesis	4	0.164745	0.0506781	7042, 7040, 1956, 7043	4.41169	0.816355
GO:0060998~regulation of dendritic spine development	4	0.164745	0.0506781	4208, 22849, 816, 2332	4.41169	0.816355
GO:0046039~GTP metabolic process	4	0.164745	0.0506781	23433, 50808, 2773, 272	4.41169	0.816355
GO:0031468~nuclear envelope reassembly	4	0.164745	0.0506781	6683, 27243, 128866, 165324	4.41169	0.816355
GO:0043312~neutrophil degranulation	4	0.164745	0.0506781	6814, 6813, 6844, 8673	4.41169	0.816355
GO:0071679~commissural neuron axon guidance	4	0.164745	0.0506781	8829, 6259, 7976, 4781	4.41169	0.816355
GO:0043983~histone H4-K12 acetylation	4	0.164745	0.0506781	9767, 11143, 64769, 2648	4.41169	0.816355
GO:0006333~chromatin assembly or disassembly	4	0.164745	0.0506781	9219, 1107, 9031, 55869	4.41169	0.816355
GO:0010669~epithelial structure maintenance	4	0.164745	0.0506781	6722, 1525, 8861, 54903	4.41169	0.816355
GO:0035280~miRNA loading onto RISC involved in gene silencing by miRNA	4	0.164745	0.0506781	27161, 26523, 23405, 103	4.41169	0.816355
GO:0034644~cellular response to UV	11	0.453048	0.0512389	842, 7528, 5796, 4776, 55294, 581, 358, 2332, 51499, 578, 4609	1.93011	0.818011
GO:0055007~cardiac muscle cell differentiation	8	0.329489	0.051564	811, 3688, 93649, 150094, 23135, 8289, 652, 2648	2.28754	0.818184
GO:0010575~positive regulation of vascular endothelial growth factor production	8	0.329489	0.051564	3670, 7040, 6095, 727, 718, 3572, 672, 2324	2.28754	0.818184
GO:0042733~embryonic digit morphogenesis	13	0.53542	0.0520001	79977, 80856, 28982, 55764, 221322, 2768, 4920, 652, 6423, 7289, 27152, 54903, 6926	1.79225	0.819036
GO:0001666~response to hypoxia	31	1.27677	0.0536114	23256, 6722, 210, 1958, 7515, 863, 317, 2034, 6347, 191, 5351, 7042, 84962, 7040, 4929, 9777, 481, 7852, 7048, 1365, 7043, 5058, 9915, 1909, 4891, 7412, 472, 93649, 2185, 1535, 7057	1.39148	0.82685
GO:0046777~protein autophosphorylation	31	1.27677	0.0536114	1436, 8550, 1455, 1956, 51755, 8576, 5062, 9748, 3480, 25865, 51347, 780, 3055, 1445, 8408, 5156, 816, 11213, 5566, 3791, 5170, 5058, 2324, 25, 7443, 27102, 472, 150094, 27347, 2185, 4915	1.39148	0.82685
GO:0006470~protein dephosphorylation	24	0.988468	0.0545317	8555, 23239, 5796, 55313, 11099, 55917, 26469, 8945, 5537, 5531, 10076, 8611, 1844, 54205, 152926, 5495, 5528, 4659, 134510, 58190, 79660, 1847, 5788, 5789	1.47056	0.830378
GO:0032435~negative regulation of proteasomal ubiquitin-dependent protein catabolic process	7	0.288303	0.0557498	10755, 23274, 51035, 29843, 9529, 3326, 6880	2.45651	0.83544
GO:0045453~bone resorption	7	0.288303	0.0557498	171392, 79705, 23154, 9545, 2185, 5879, 7879	2.45651	0.83544
GO:0051443~positive regulation of ubiquitin-protein transferase activity	7	0.288303	0.0557498	7332, 55294, 7334, 123879, 10210, 55208, 57761	2.45651	0.83544
GO:0007223~Wnt signaling pathway, calcium modulating pathway	10	0.411862	0.0575232	7855, 4343, 27161, 8323, 26523, 57690, 4920, 7976, 4772, 23112	1.97961	0.843219
GO:0032922~circadian regulation of gene expression	13	0.53542	0.0584241	6095, 8864, 5927, 8553, 1407, 7150, 6097, 10499, 10743, 463, 406, 10135, 112464	1.76081	0.846193
GO:0006888~ER to Golgi vesicle-mediated transport	29	1.1944	0.0584861	11258, 2621, 1315, 340371, 1314, 57222, 6709, 59349, 8615, 22878, 11196, 1522, 4253, 6683, 9527, 9632, 2153, 10134, 375056, 6711, 51014, 10282, 372, 9871, 2804, 64225, 9117, 1781, 51124	1.39933	0.844865
GO:2000114~regulation of establishment of cell polarity	6	0.247117	0.0588286	6093, 1003, 5908, 2185, 23189, 57698	2.72487	0.844967
GO:0010717~regulation of epithelial to mesenchymal transition	5	0.205931	0.0588761	23275, 23187, 26585, 7046, 4092	3.21686	0.843576
GO:0060444~branching involved in mammary gland duct morphogenesis	5	0.205931	0.0588761	1435, 1969, 8945, 780, 6926	3.21686	0.843576
GO:0048846~axon extension involved in axon guidance	5	0.205931	0.0588761	8828, 8829, 214, 9353, 6585	3.21686	0.843576
GO:0003279~cardiac septum development	5	0.205931	0.0588761	3340, 652, 7541, 9784, 23129	3.21686	0.843576
GO:0097067~cellular response to thyroid hormone stimulus	5	0.205931	0.0588761	1514, 687, 1520, 1508, 4005	3.21686	0.843576
GO:0010458~exit from mitosis	5	0.205931	0.0588761	6683, 27243, 128866, 55844, 2059	3.21686	0.843576
GO:0035278~miRNA mediated inhibition of translation	5	0.205931	0.0588761	27161, 6774, 26523, 57690, 23112	3.21686	0.843576
GO:0061158~3'-UTR-mediated mRNA destabilization	5	0.205931	0.0588761	678, 22849, 677, 5976, 149041	3.21686	0.843576
GO:0050921~positive regulation of chemotaxis	5	0.205931	0.0588761	7040, 5919, 5155, 2150, 7057	3.21686	0.843576
GO:0042493~response to drug	50	2.05931	0.0606399	6774, 1147, 10400, 6423, 1312, 3727, 3675, 4968, 80781, 578, 5447, 9501, 301, 7976, 6507, 25, 3956, 1277, 4646, 7077, 6652, 4837, 11044, 4609, 210, 4129, 7514, 2356, 19, 7515, 2768, 1025, 1603, 7042, 1808, 3071, 7040, 7048, 8443, 9429, 811, 7150, 23492, 358, 2534, 2185, 1535, 1536, 7057, 999	1.26981	0.850709
GO:0016236~macroautophagy	16	0.658979	0.0611146	84557, 8408, 10312, 30849, 83734, 29979, 7316, 53349, 26100, 8649, 5571, 23192, 5564, 5289, 11345, 51422	1.62536	0.851411
GO:0014047~glutamate secretion	8	0.329489	0.0613644	10755, 6505, 8500, 6507, 6844, 4915, 2744, 6857	2.20585	0.851034
GO:2000145~regulation of cell motility	8	0.329489	0.0613644	6093, 1729, 387, 1956, 25, 1950, 27, 975	2.20585	0.851034
GO:0045931~positive regulation of mitotic cell cycle	8	0.329489	0.0613644	6461, 440, 5578, 1977, 6777, 1978, 25, 1845	2.20585	0.851034
GO:0016050~vesicle organization	8	0.329489	0.0613644	29916, 54874, 58533, 6643, 6642, 858, 6272, 29886	2.20585	0.851034
GO:0071300~cellular response to retinoic acid	15	0.617792	0.0627247	4208, 22850, 8854, 19, 55904, 3371, 5914, 6347, 27, 22938, 358, 1277, 2185, 4609, 6662	1.65438	0.855856
GO:0097192~extrinsic apoptotic signaling pathway in absence of ligand	9	0.370675	0.0645194	842, 4254, 599, 2309, 581, 26060, 2931, 578, 4170	2.04365	0.862393
GO:0006887~exocytosis	17	0.700165	0.0651086	9501, 375056, 5127, 10791, 399979, 84958, 5058, 6844, 9545, 7127, 10640, 9117, 6352, 54843, 84522, 51248, 5286	1.5813	0.863469
GO:0006606~protein import into nucleus	13	0.53542	0.065356	10073, 10526, 6774, 3839, 9688, 3838, 55374, 144165, 503542, 103, 55705, 5902, 1072	1.73045	0.863062
GO:0006511~ubiquitin-dependent protein catabolic process	32	1.31796	0.0656649	165918, 8078, 57558, 4738, 55236, 9097, 57674, 7327, 8945, 23358, 10425, 6500, 7332, 9101, 10277, 9100, 7334, 8239, 55230, 6478, 54850, 219333, 26133, 27005, 8237, 10213, 5902, 10210, 7347, 9709, 8451, 57478	1.35744	0.862923
GO:0008654~phospholipid biosynthetic process	10	0.411862	0.0660536	51477, 10400, 51099, 8526, 5130, 54675, 9489, 9926, 79143, 254531	1.93011	0.863126
GO:0030900~forebrain development	11	0.453048	0.0664946	8646, 6491, 3340, 4854, 317, 7155, 2909, 2534, 8289, 57591, 1267	1.8462	0.863549
GO:0003151~outflow tract morphogenesis	11	0.453048	0.0664946	4208, 3670, 161882, 1386, 2138, 26508, 652, 7048, 6423, 23129, 6926	1.8462	0.863549
GO:0010595~positive regulation of endothelial cell migration	11	0.453048	0.0664946	25865, 8828, 8829, 5578, 23328, 3791, 652, 2185, 2324, 25960, 7057	1.8462	0.863549
GO:0048754~branching morphogenesis of an epithelial tube	7	0.288303	0.0674803	5310, 25932, 9353, 652, 5058, 1950, 54903	2.34971	0.866235
GO:0048278~vesicle docking	7	0.288303	0.0674803	10640, 9482, 10228, 8675, 858, 8677, 6857	2.34971	0.866235
GO:0043066~negative regulation of apoptotic process	71	2.92422	0.0683755	6774, 4853, 5914, 10507, 3875, 331, 5062, 7020, 6491, 3480, 4615, 4072, 4968, 5584, 6926, 6662, 3055, 79658, 9448, 301, 3791, 2324, 972, 6880, 9915, 440, 6777, 7076, 5591, 6651, 4609, 6195, 2621, 1601, 1436, 84299, 1956, 3560, 2316, 2729, 23770, 662, 2073, 51499, 56848, 27252, 1603, 79728, 1072, 5716, 3071, 23017, 1366, 103, 6478, 1642, 4091, 5051, 599, 3572, 2308, 91603, 7428, 652, 7316, 26585, …	1.20473	0.868479
GO:0002576~platelet degranulation	20	0.823723	0.0690807	2621, 3671, 9948, 5919, 1893, 5155, 967, 226, 2316, 1950, 7042, 7040, 22927, 7094, 7076, 2153, 87, 7057, 3959, 7043	1.49912	0.869912
GO:0000281~mitotic cytokinesis	8	0.329489	0.0722253	129531, 9101, 6683, 6711, 128866, 585, 6651, 5921	2.12978	0.880546
GO:0043542~endothelial cell migration	8	0.329489	0.0722253	5290, 10755, 387, 8742, 11156, 25960, 7046, 23129	2.12978	0.880546
GO:0071407~cellular response to organic cyclic compound	13	0.53542	0.072805	6352, 3956, 7040, 688, 5908, 6774, 8313, 8945, 6347, 5062, 1535, 3326, 3054	1.70112	0.881334
GO:0006970~response to osmotic stress	6	0.247117	0.0730918	1956, 1386, 5609, 9819, 2185, 6652	2.57349	0.88106
GO:0035904~aorta development	6	0.247117	0.0730918	3340, 144165, 4052, 9784, 23129, 4091	2.57349	0.88106
GO:0060324~face development	6	0.247117	0.0730918	79977, 8854, 6722, 5595, 5914, 585	2.57349	0.88106
GO:0003139~secondary heart field specification	4	0.164745	0.0734524	4208, 3670, 8313, 652	3.86023	0.881053
GO:0042119~neutrophil activation	4	0.164745	0.0734524	6352, 55904, 2150, 57580	3.86023	0.881053
GO:0034138~toll-like receptor 3 signaling pathway	4	0.164745	0.0734524	7098, 23180, 51435, 79155	3.86023	0.881053
GO:1903076~regulation of protein localization to plasma membrane	4	0.164745	0.0734524	2633, 9482, 6711, 8673	3.86023	0.881053
GO:0042753~positive regulation of circadian rhythm	4	0.164745	0.0734524	6095, 406, 8945, 6097	3.86023	0.881053
GO:0043497~regulation of protein heterodimerization activity	4	0.164745	0.0734524	153090, 50937, 581, 578	3.86023	0.881053
GO:0070723~response to cholesterol	4	0.164745	0.0734524	7040, 7048, 7046, 4087	3.86023	0.881053
GO:0033129~positive regulation of histone phosphorylation	4	0.164745	0.0734524	472, 5595, 2332, 1025	3.86023	0.881053
GO:0006975~DNA damage induced protein phosphorylation	4	0.164745	0.0734524	1407, 472, 5595, 25	3.86023	0.881053
GO:0032049~cardiolipin biosynthetic process	4	0.164745	0.0734524	114971, 6901, 54675, 9489	3.86023	0.881053
GO:2001020~regulation of response to DNA damage stimulus	4	0.164745	0.0734524	842, 6787, 25, 4170	3.86023	0.881053
GO:0040008~regulation of growth	12	0.494234	0.0741836	2621, 153090, 8804, 10495, 80314, 1877, 7048, 166, 5062, 122809, 28985, 9643	1.74803	0.882361
GO:0032355~response to estradiol	18	0.741351	0.074717	811, 2146, 842, 8854, 6774, 301, 5914, 2099, 9915, 8930, 7040, 8648, 4968, 1277, 6777, 4609, 5932, 4324	1.52712	0.882954
GO:0031532~actin cytoskeleton reorganization	11	0.453048	0.0751022	8476, 1525, 301, 387, 26037, 27032, 2316, 5911, 5058, 2059, 9294	1.80692	0.883026
GO:0031397~negative regulation of protein ubiquitination	10	0.411862	0.0753386	8864, 51035, 1407, 2534, 64359, 2729, 23376, 9529, 4092, 55869	1.88304	0.882581
GO:0000045~autophagosome assembly	10	0.411862	0.0753386	84557, 89849, 23192, 29979, 11345, 57535, 643246, 26100, 23241, 22878	1.88304	0.882581
GO:1901796~regulation of signal transduction by p53 class mediator	23	0.947282	0.0760959	9891, 8550, 672, 6873, 133746, 1107, 6883, 6874, 7316, 64769, 5982, 6880, 133383, 5571, 28996, 5564, 6875, 9219, 472, 51422, 7862, 8445, 5932	1.43202	0.883933
GO:0007015~actin filament organization	15	0.617792	0.0761571	1730, 7111, 10174, 226, 375, 4430, 10459, 445815, 8440, 29767, 5584, 55909, 25802, 87, 10435	1.60843	0.882893
GO:0000956~nuclear-transcribed mRNA catabolic process	5	0.205931	0.0766127	51594, 26523, 5976, 51154, 149041	2.96941	0.883206
GO:0051145~smooth muscle cell differentiation	5	0.205931	0.0766127	4208, 4776, 54361, 93649, 57591	2.96941	0.883206
GO:0051457~maintenance of protein location in nucleus	5	0.205931	0.0766127	25792, 23515, 585, 10210, 6500	2.96941	0.883206
GO:2001275~positive regulation of glucose import in response to insulin stimulus	5	0.205931	0.0766127	5919, 8503, 3667, 208, 5296	2.96941	0.883206
GO:0060389~pathway-restricted SMAD protein phosphorylation	5	0.205931	0.0766127	7042, 7040, 7048, 7046, 4092	2.96941	0.883206
GO:0050901~leukocyte tethering or rolling	5	0.205931	0.0766127	6093, 3676, 7412, 3688, 50512	2.96941	0.883206
GO:0031054~pre-miRNA processing	5	0.205931	0.0766127	23318, 27161, 26523, 23405, 103	2.96941	0.883206
GO:0050790~regulation of catalytic activity	14	0.576606	0.0785425	26086, 55844, 80273, 4735, 5529, 5528, 5526, 6015, 6446, 51422, 79660, 1508, 1827, 151987	1.63767	0.888402
GO:0002092~positive regulation of receptor internalization	7	0.288303	0.0805315	967, 84896, 2332, 26585, 9463, 55333, 9863	2.2518	0.893514
GO:0090630~activation of GTPase activity	16	0.658979	0.0805691	9639, 64786, 23513, 26037, 1969, 9882, 9712, 208, 146923, 25771, 27237, 93627, 2185, 11138, 85440, 23061	1.56364	0.892461
GO:0043433~negative regulation of sequence-specific DNA binding transcription factor activity	13	0.53542	0.0807781	2621, 2146, 8323, 10459, 59307, 8553, 1649, 6672, 2316, 84662, 8945, 2099, 4092	1.67277	0.891942
GO:0007067~mitotic nuclear division	41	1.68863	0.0823768	11258, 8881, 989, 90293, 55844, 11104, 4735, 22919, 51530, 4752, 9221, 984, 23421, 127829, 22924, 6787, 4659, 8239, 11078, 10636, 10776, 23137, 54069, 22897, 57542, 9937, 91603, 1877, 9400, 246184, 25, 7443, 55193, 9735, 10459, 9113, 6249, 1213, 10910, 23331, 5932	1.27637	0.89566
GO:0010044~response to aluminum ion	3	0.123558	0.0840303	5860, 210, 4129	5.79034	0.899381
GO:0046726~positive regulation by virus of viral protein levels in host cell	3	0.123558	0.0840303	6780, 51495, 1642	5.79034	0.899381
GO:0003104~positive regulation of glomerular filtration	3	0.123558	0.0840303	2621, 5155, 2150	5.79034	0.899381
GO:0090191~negative regulation of branching involved in ureteric bud morphogenesis	3	0.123558	0.0840303	4070, 652, 26585	5.79034	0.899381
GO:0060534~trachea cartilage development	3	0.123558	0.0840303	6722, 5914, 6662	5.79034	0.899381
GO:0035087~siRNA loading onto RISC involved in RNA interference	3	0.123558	0.0840303	27161, 23405, 10978	5.79034	0.899381
GO:0003257~positive regulation of transcription from RNA polymerase II promoter involved in myocardial precursor cell differentiation	3	0.123558	0.0840303	6722, 93649, 26585	5.79034	0.899381
GO:0038110~interleukin-2-mediated signaling pathway	3	0.123558	0.0840303	3561, 3560, 3716	5.79034	0.899381
GO:0038165~oncostatin-M-mediated signaling pathway	3	0.123558	0.0840303	9180, 3572, 3977	5.79034	0.899381
GO:0010724~regulation of definitive erythrocyte differentiation	3	0.123558	0.0840303	161882, 23543, 29843	5.79034	0.899381
GO:0033152~immunoglobulin V(D)J recombination	3	0.123558	0.0840303	6929, 5591, 3981	5.79034	0.899381
GO:0034316~negative regulation of Arp2/3 complex-mediated actin nucleation	3	0.123558	0.0840303	57175, 9535, 9463	5.79034	0.899381
GO:2001137~positive regulation of endocytic recycling	3	0.123558	0.0840303	10938, 30846, 6653	5.79034	0.899381
GO:0048013~ephrin receptor signaling pathway	17	0.700165	0.0844356	6093, 6453, 26037, 1969, 5058, 28964, 1759, 5921, 1942, 10092, 6383, 387, 23294, 8440, 2534, 60, 5879	1.52614	0.899435
GO:0006897~endocytosis	25	1.02965	0.0849791	261729, 9266, 1455, 54874, 6272, 1759, 30011, 7879, 274, 54453, 1808, 9685, 29916, 10938, 58533, 6643, 4646, 10188, 115677, 30846, 4643, 5286, 29886, 147179, 29924	1.38857	0.899882
GO:0090002~establishment of protein localization to plasma membrane	10	0.411862	0.0853836	6093, 23167, 5872, 129303, 2319, 54361, 26262, 81619, 999, 50848	1.8382	0.899932
GO:0060348~bone development	10	0.411862	0.0853836	79001, 5358, 6781, 54808, 56034, 7289, 4882, 285590, 5636, 171023	1.8382	0.899932
GO:1901998~toxin transport	9	0.370675	0.0854799	23256, 9619, 535, 8829, 200186, 8289, 1759, 10694, 55192	1.93011	0.899112
GO:0046718~viral entry into host cell	16	0.658979	0.0878513	2621, 4684, 3839, 290, 8764, 975, 3694, 8673, 1525, 6404, 3688, 10572, 57617, 1508, 5819, 50848	1.54409	0.904565
GO:0031290~retinal ganglion cell axon guidance	6	0.247117	0.0890589	3670, 658, 8829, 214, 9353, 6585	2.43804	0.906708
GO:1990138~neuron projection extension	6	0.247117	0.0890589	23767, 55364, 214, 5361, 51299, 780	2.43804	0.906708
GO:0051968~positive regulation of synaptic transmission, glutamatergic	6	0.247117	0.0890589	54413, 57555, 1956, 22941, 2185, 23096	2.43804	0.906708
GO:0030220~platelet formation	6	0.247117	0.0890589	4208, 9948, 842, 6722, 161882, 87	2.43804	0.906708
GO:0007416~synapse assembly	13	0.53542	0.0892795	7855, 56126, 23767, 54413, 57555, 54549, 6259, 56122, 9379, 22941, 8443, 23129, 999	1.64534	0.90625
GO:0000724~double-strand break repair via homologous recombination	15	0.617792	0.0913257	7528, 4796, 672, 7515, 9400, 10213, 6421, 79728, 57599, 7334, 51444, 472, 5965, 5932, 23137	1.56496	0.910439
GO:0000187~activation of MAPK activity	20	0.823723	0.0934169	8517, 8550, 7316, 23566, 1950, 972, 975, 9294, 8682, 1942, 5291, 10392, 727, 25759, 5595, 7852, 1847, 10746, 7057, 7043	1.44308	0.914522
GO:0000188~inactivation of MAPK activity	7	0.288303	0.0948857	1844, 5998, 80824, 200734, 1847, 161742, 1845	2.16173	0.916982
GO:0002040~sprouting angiogenesis	7	0.288303	0.0948857	8829, 57674, 2185, 2324, 25960, 7057, 90268	2.16173	0.916982
GO:0006306~DNA methylation	7	0.288303	0.0948857	2146, 9219, 55904, 57459, 1786, 54815, 4552	2.16173	0.916982
GO:0070374~positive regulation of ERK1 and ERK2 cascade	30	1.23558	0.0958491	2621, 1436, 5578, 27020, 1956, 56034, 6347, 80310, 6352, 7040, 10392, 25865, 6376, 112464, 537, 2150, 5908, 5155, 5156, 6358, 3791, 652, 2324, 25, 972, 55294, 8829, 7936, 5595, 2185	1.32351	0.918226
GO:0043966~histone H3 acetylation	10	0.411862	0.0961882	23522, 9767, 1810, 6883, 6688, 11143, 7862, 6880, 11091, 2648	1.79546	0.918054
GO:1901224~positive regulation of NIK/NF-kappaB signaling	5	0.205931	0.0966883	811, 10392, 23328, 26523, 149041	2.75731	0.918243
GO:2000147~positive regulation of cell motility	5	0.205931	0.0966883	1436, 4072, 9423, 1366, 208	2.75731	0.918243
GO:0010839~negative regulation of keratinocyte proliferation	5	0.205931	0.0966883	687, 5796, 126695, 8573, 27152	2.75731	0.918243
GO:2000353~positive regulation of endothelial cell apoptotic process	5	0.205931	0.0966883	57124, 2309, 5584, 80781, 7057	2.75731	0.918243
GO:0070498~interleukin-1-mediated signaling pathway	5	0.205931	0.0966883	1958, 11213, 5595, 3554, 79155	2.75731	0.918243
GO:0070208~protein heterotrimerization	5	0.205931	0.0966883	1292, 58525, 1277, 53371, 114904	2.75731	0.918243
GO:0043101~purine-containing compound salvage	5	0.205931	0.0966883	4507, 1716, 1633, 2766, 272	2.75731	0.918243
GO:0048701~embryonic cranial skeleton morphogenesis	8	0.329489	0.097127	79977, 860, 5156, 652, 7048, 7046, 7020, 4087	1.99238	0.918294
GO:0043507~positive regulation of JUN kinase activity	8	0.329489	0.097127	153090, 7855, 7186, 23328, 7984, 51347, 5058, 2185	1.99238	0.918294
GO:1902017~regulation of cilium assembly	9	0.370675	0.0972877	25771, 79735, 64786, 55296, 11138, 9712, 23061, 7419, 57465	1.87795	0.917729
GO:0060395~SMAD protein signal transduction	13	0.53542	0.098311	7042, 7040, 28996, 9688, 9197, 649, 353500, 4920, 652, 3625, 9863, 4087, 7043	1.61881	0.919068
GO:0032930~positive regulation of superoxide anion generation	4	0.164745	0.0998904	7040, 1956, 2150, 1535	3.43132	0.921556
GO:0007184~SMAD protein import into nucleus	4	0.164745	0.0998904	7042, 7040, 6711, 7043	3.43132	0.921556
GO:0021785~branchiomotor neuron axon guidance	4	0.164745	0.0998904	8829, 5361, 5362, 23129	3.43132	0.921556
GO:0006972~hyperosmotic response	4	0.164745	0.0998904	23308, 7098, 5170, 5879	3.43132	0.921556
GO:0034333~adherens junction assembly	4	0.164745	0.0998904	80139, 23396, 6904, 4092	3.43132	0.921556
GO:2000810~regulation of bicellular tight junction assembly	4	0.164745	0.0998904	7855, 5566, 5583, 4641	3.43132	0.921556
GO:0050684~regulation of mRNA processing	4	0.164745	0.0998904	79811, 6732, 55677, 984	3.43132	0.921556
GO:0035767~endothelial cell chemotaxis	4	0.164745	0.0998904	5872, 57175, 8829, 57449	3.43132	0.921556
GO:0015886~heme transport	4	0.164745	0.0998904	113235, 28982, 55652, 9429	3.43132	0.921556
