# Supplementary material for: EGFR as a stable marker of prostate cancer dissemination to bones
Source: Br J Cancer. 2020 Sep 9;123(12):1767–74. doi: 10.1038/s41416-020-01052-8 (PMC7722745; doi:10.1038/s41416-020-01052-8)
Supplement: Supplementary file 3 — Supplementary Dataset 2 [file 41416_2020_1052_MOESM3_ESM.xlsx]

## Sheet: EGFR.1.COL1A1.1.unique.DOWN.BPd
Term	Count	%	PValue	Genes	Fold Enrichment	Benjamini
GO:0006412~translation	112	5.06558	3.88471e-40	9349, 6161, 6204, 55186, 6164, 51373, 6205, 6206, 6166, 6207, 6165, 51629, 51081, 6168, 6209, 6169, 9045, 6210, 1979, 128308, 26156, 55052, 6217, 6218, 6154, 6159, 63931, 6156, 6224, 6223, 6222, 79590, 84545, 10165, 9801, 6181, 6183, 81034, 51021, 8034, 6189, 8761, 6188, 6187, 55168, 4809, 63875, 1468, 6171, 64146, 6176, 6175, 51187, 6202, 6201, 29093, 54948, 51318, 6576, 11224, 6122, 6124, 6125,…	3.92068	1.7489e-36
GO:0006413~translational initiation	77	3.48259	1.15775e-36	11224, 9349, 6122, 6124, 6125, 6161, 6204, 6164, 6205, 6206, 6207, 6165, 6168, 6209, 6169, 10480, 9045, 6210, 1973, 27335, 84285, 6217, 6218, 6154, 6159, 3692, 6156, 25873, 6224, 6223, 6222, 6191, 6192, 51121, 6194, 6181, 6146, 6147, 6142, 6189, 6188, 6187, 8890, 8892, 8891, 8894, 6139, 6138, 6137, 6134, 6171, 6135, 6132, 6133, 6231, 51386, 8662, 8661, 6230, 1964, 8667, 6176, 8666, 6233, 8665, 61…	4.97776	2.6061e-33
GO:0006364~rRNA processing	97	4.38716	7.91228e-36	11224, 9349, 6122, 6124, 6125, 6161, 23378, 6204, 6164, 6205, 23517, 6206, 10799, 6207, 6165, 6168, 6209, 54512, 6169, 9045, 6210, 54913, 51729, 10199, 23404, 23076, 54853, 705, 84135, 51010, 51013, 6217, 6218, 6154, 6159, 5036, 10969, 6156, 79897, 10438, 25873, 6224, 6223, 6222, 6191, 6192, 51121, 6194, 6146, 6181, 27042, 11340, 6147, 1453, 6142, 11103, 57050, 6189, 404672, 118460, 130916, 6188,…	4.01441	1.18737e-32
GO:0006614~SRP-dependent cotranslational protein targeting to membrane	59	2.66848	9.55182e-32	11224, 9349, 6122, 6124, 6125, 6161, 6164, 6204, 6205, 6206, 6165, 6207, 6168, 6209, 6169, 9045, 6210, 6731, 6217, 6218, 6154, 6159, 6156, 25873, 6224, 6223, 6222, 6191, 6192, 51121, 6194, 6181, 6146, 6147, 6142, 6189, 6188, 6187, 6747, 6139, 6138, 6137, 6134, 6171, 6135, 6132, 6133, 6231, 6230, 6176, 6233, 6175, 6234, 6229, 6202, 6228, 6227, 6201, 6128	5.55889	1.07506e-28
GO:0019083~viral transcription	61	2.75893	4.23951e-28	11224, 9349, 6122, 6124, 6125, 6161, 6164, 6204, 6205, 6206, 6207, 6165, 6168, 6209, 6169, 9045, 6210, 8021, 6217, 6218, 6154, 100101267, 6159, 6156, 25873, 6224, 6223, 6222, 6191, 6192, 51121, 6194, 6181, 6146, 6147, 6142, 6189, 6188, 6187, 9883, 6139, 6138, 6137, 6134, 6171, 6135, 6132, 6133, 6231, 6230, 6176, 6233, 6175, 6234, 6229, 6202, 6228, 6227, 6201, 129401, 6128	4.82365	3.81725e-25
GO:0000184~nuclear-transcribed mRNA catabolic process, nonsense-mediated decay	63	2.84939	4.25668e-28	11224, 9349, 6122, 6124, 6125, 6161, 6164, 6204, 6205, 6206, 6207, 6165, 6168, 6209, 6169, 9045, 6210, 6217, 6218, 6154, 6159, 6156, 25873, 55802, 6224, 6223, 6222, 6191, 6192, 51121, 6194, 6181, 6146, 6147, 6142, 2935, 6189, 55110, 9887, 6188, 6187, 6139, 6138, 6137, 6134, 6171, 6135, 6132, 6133, 6231, 6230, 6176, 6233, 6175, 6234, 6229, 5394, 6228, 6202, 6227, 6201, 23049, 6128	4.68876	3.19393e-25
GO:0070125~mitochondrial translational elongation	46	2.08051	3.83751e-21	6182, 9801, 51650, 6183, 65080, 51021, 56945, 51373, 54534, 51081, 28957, 55168, 90480, 28973, 64968, 51253, 64960, 51258, 64983, 128308, 10240, 118487, 63875, 54998, 55052, 64432, 65993, 51649, 64949, 63931, 55173, 51073, 60488, 64975, 26589, 29093, 10102, 64978, 57129, 54948, 10573, 51318, 116540, 79590, 65008, 84545	4.79295	2.46807e-18
GO:0070126~mitochondrial translational termination	46	2.08051	7.15809e-21	6182, 9801, 51650, 6183, 65080, 51021, 56945, 51373, 54534, 51081, 28957, 55168, 90480, 28973, 64968, 51253, 64960, 51258, 64983, 128308, 10240, 118487, 63875, 54998, 55052, 64432, 65993, 92399, 51649, 64949, 63931, 55173, 51073, 60488, 64975, 26589, 29093, 64978, 57129, 54948, 10573, 51318, 116540, 79590, 65008, 84545	4.73722	4.02821e-18
GO:0000398~mRNA splicing, via spliceosome	71	3.21122	3.42985e-16	57721, 11051, 5434, 5435, 23658, 1478, 5439, 10291, 23517, 26121, 27339, 11017, 154007, 3191, 29896, 53981, 4841, 55269, 10907, 8683, 55596, 3189, 3183, 58509, 3184, 3181, 85437, 57461, 79760, 6637, 6638, 6636, 6633, 57703, 11030, 11100, 25804, 9879, 9716, 1994, 10949, 10262, 10465, 79622, 55660, 84292, 4904, 10772, 4809, 6626, 6431, 6432, 10181, 6629, 79833, 51585, 22826, 6430, 5093, 57819, 5725…	2.8325	1.66644e-13
GO:0006120~mitochondrial electron transport, NADH to ubiquinone	23	1.04025	3.04078e-09	54539, 4728, 4716, 4697, 4708, 4717, 4729, 4706, 4719, 4724, 1738, 4713, 51103, 4702, 51079, 4715, 4720, 4700, 4731, 4722, 4711, 4695, 126328	4.15715	1.36896e-06
GO:0032981~mitochondrial respiratory chain complex I assembly	25	1.13071	3.06066e-08	54539, 4728, 4716, 4717, 4708, 4729, 4719, 4706, 4724, 80224, 4713, 79133, 51103, 51079, 4702, 4715, 4720, 4700, 4731, 4722, 4711, 25915, 51295, 4695, 126328	3.5145	1.25264e-05
GO:0042776~mitochondrial ATP synthesis coupled proton transport	14	0.633198	3.9255e-08	506, 509, 1329, 9551, 513, 521, 10476, 10632, 30968, 539, 517, 516, 515, 514	5.90436	1.47271e-05
GO:0043488~regulation of mRNA stability	33	1.49254	5.21902e-08	5718, 11340, 5719, 8570, 5682, 5713, 118460, 3842, 5684, 5715, 54512, 5683, 23198, 1994, 23016, 6418, 23404, 23589, 8021, 3304, 51010, 7529, 51013, 5706, 5691, 5704, 5705, 5692, 5695, 6233, 5689, 55802, 3184	2.83753	1.80737e-05
GO:0008380~RNA splicing	44	1.99005	1.15194e-07	6637, 8227, 6638, 26993, 6636, 8570, 6633, 144983, 55110, 130916, 9360, 57805, 55544, 6830, 25804, 51729, 10199, 154007, 10262, 79622, 64121, 9444, 6432, 10181, 84081, 23210, 4841, 8563, 5725, 51747, 8458, 8175, 3189, 3183, 10625, 51319, 6429, 84687, 5936, 57187, 6632, 85437, 3958, 6427	2.34752	3.70423e-05
GO:0002181~cytoplasmic translation	14	0.633198	6.47777e-07	6146, 6181, 6132, 6133, 6154, 6165, 6159, 6176, 6175, 25873, 51121, 200916, 6138, 6128	4.95966	0.000194401
GO:0006754~ATP biosynthetic process	15	0.678426	7.74124e-07	506, 509, 9551, 6834, 400916, 513, 521, 10476, 10632, 539, 517, 516, 10165, 515, 514	4.58097	0.000217796
GO:0042273~ribosomal large subunit biogenesis	13	0.587969	5.22281e-06	6135, 51491, 6125, 23212, 6154, 6165, 14, 10969, 9045, 54663, 57002, 54853, 51121	4.6054	0.00138217
GO:0043928~exonucleolytic nuclear-transcribed mRNA catabolic process involved in deadenylation-dependent decay	14	0.633198	5.46507e-06	11340, 51010, 23658, 51013, 57819, 219988, 118460, 54512, 25804, 55802, 1656, 23016, 23404, 9337	4.27557	0.00136595
GO:0006369~termination of RNA polymerase II transcription	21	0.949796	1.46387e-05	6431, 53981, 6432, 11051, 6637, 84271, 6636, 8563, 51585, 1478, 6430, 134353, 8683, 8458, 84324, 54797, 6429, 57187, 10189, 23064, 6427	2.90605	0.00346263
GO:0032543~mitochondrial translation	15	0.678426	1.76166e-05	6183, 51021, 65993, 51373, 51081, 130916, 138428, 55168, 28973, 64968, 57129, 54948, 51258, 64960, 118487	3.69023	0.00395768
GO:0048208~COPII vesicle coating	20	0.904568	2.50799e-05	10972, 1453, 22872, 27095, 3998, 22870, 51399, 51693, 90411, 9554, 10959, 126003, 81876, 55291, 8775, 7109, 79090, 58485, 10113, 6399	2.90378	0.00536229
GO:0006283~transcription-coupled nucleotide-excision repair	22	0.995025	4.58133e-05	57461, 2067, 5434, 5435, 8533, 10980, 5424, 2033, 50813, 5439, 2074, 404672, 6233, 57804, 27339, 10920, 9716, 5431, 6119, 5432, 2968, 51426	2.63303	0.00933148
GO:0006281~DNA repair	48	2.17096	6.44354e-05	55215, 7517, 221120, 1453, 83444, 56946, 25988, 121642, 51377, 51550, 6188, 983, 2475, 11198, 23198, 55284, 259282, 6119, 2177, 54780, 51426, 143, 2067, 26270, 4841, 27343, 5424, 4869, 5426, 1017, 27434, 8607, 7508, 6996, 7319, 4437, 7320, 11284, 2237, 55611, 56647, 545, 7341, 58493, 375748, 23047, 23049, 2968	1.809	0.0125337
GO:0043161~proteasome-mediated ubiquitin-dependent protein catabolic process	43	1.94482	6.94923e-05	253980, 5718, 5719, 53339, 8697, 5682, 64777, 22933, 81858, 5713, 5684, 5715, 5683, 983, 1499, 10616, 25841, 25906, 22903, 23198, 55284, 6049, 339745, 4780, 51529, 5706, 5691, 5704, 324, 54442, 5705, 3093, 5692, 5695, 6233, 7319, 7320, 5689, 7345, 9112, 29882, 64795, 91544	1.87602	0.0129515
GO:0051436~negative regulation of ubiquitin-protein ligase activity involved in mitotic cell cycle	21	0.949796	7.73472e-05	5718, 5719, 8697, 5706, 5682, 1017, 5704, 5691, 5705, 5692, 5713, 5695, 5715, 5684, 6233, 5683, 983, 25906, 5689, 29882, 51529	2.61954	0.0138327
GO:0042274~ribosomal small subunit biogenesis	9	0.407056	0.00014454	6229, 6201, 6223, 6217, 6218, 51118, 6209, 6194, 6234	4.9818	0.0247187
GO:0006626~protein targeting to mitochondrion	13	0.587969	0.000208476	51024, 401505, 26515, 9804, 637, 26521, 10245, 131118, 54543, 10440, 130916, 10452, 26519	3.38632	0.0341677
GO:0051437~positive regulation of ubiquitin-protein ligase activity involved in regulation of mitotic cell cycle transition	21	0.949796	0.000215136	5718, 5719, 8697, 5706, 5682, 5704, 5691, 5705, 5692, 5713, 5695, 5715, 5684, 6233, 5683, 983, 25906, 5689, 23198, 29882, 51529	2.4472	0.0340029
GO:0000027~ribosomal large subunit assembly	10	0.452284	0.00024071	51187, 23195, 6134, 80135, 6147, 6122, 6135, 55052, 6125, 6128	4.2174	0.0366829
GO:0006506~GPI anchor biosynthetic process	11	0.497512	0.000315087	51227, 84720, 54872, 84992, 8813, 93210, 80235, 55650, 9488, 54965, 5277	3.747	0.0461907
GO:0006521~regulation of cellular amino acid metabolic process	16	0.723654	0.000354687	5718, 5719, 5706, 5682, 5704, 5691, 5705, 5692, 5695, 5713, 5684, 5715, 5683, 5689, 23198, 4947	2.77852	0.0502142
GO:0015986~ATP synthesis coupled proton transport	10	0.452284	0.000366746	513, 506, 509, 10476, 10632, 539, 9605, 517, 516, 515	4.0257	0.0502971
GO:0031145~anaphase-promoting complex-dependent catabolic process	21	0.949796	0.000375731	5718, 5719, 8697, 5706, 5682, 5704, 5691, 5705, 5692, 5713, 5695, 5715, 5684, 6233, 5683, 983, 25906, 5689, 23198, 29882, 51529	2.35427	0.0499764
GO:0006446~regulation of translational initiation	13	0.587969	0.000383887	51386, 8662, 8661, 8667, 8666, 8665, 8664, 10480, 10289, 4528, 1973, 27335, 8892	3.1982	0.0495701
GO:0098609~cell-cell adhesion	50	2.26142	0.000565513	1936, 4301, 6164, 85377, 9045, 27236, 63916, 2011, 11252, 9973, 9793, 2017, 26156, 832, 8407, 9208, 9351, 6159, 8496, 25978, 23164, 9588, 64065, 1656, 54869, 6147, 1453, 51100, 3898, 6187, 8301, 55971, 6138, 11135, 11344, 5905, 26130, 7529, 23042, 5093, 6231, 8607, 11315, 5339, 23499, 10458, 3939, 10606, 10598, 6128	1.63405	0.0701777
GO:0006488~dolichol-linked oligosaccharide biosynthetic process	8	0.361827	0.000651881	79868, 79087, 29929, 10195, 85365, 1798, 79796, 130814	4.72349	0.0783114
GO:0075525~viral translational termination-reinitiation	5	0.226142	0.000735808	51386, 8662, 8661, 8666, 8664	8.85654	0.0856692
GO:0000467~exonucleolytic trimming to generate mature 3'-end of 5.8S rRNA from tricistronic rRNA transcript (SSU-rRNA, 5.8S rRNA, LSU-rRNA)	6	0.27137	0.000759839	11340, 51010, 23016, 23404, 90459, 112479	6.64241	0.0861192
GO:0034475~U4 snRNA 3'-end processing	6	0.27137	0.000759839	11340, 51010, 23016, 23404, 118460, 54512	6.64241	0.0861192
GO:0015992~proton transport	15	0.678426	0.000763172	506, 121260, 523, 23443, 55032, 9481, 23530, 539, 8992, 529, 9296, 9551, 528, 9016, 527	2.71119	0.0843591
GO:0090263~positive regulation of canonical Wnt signaling pathway	27	1.22117	0.000765046	5718, 5719, 4040, 1453, 5682, 5713, 57805, 5715, 5684, 5683, 23198, 10413, 5300, 5706, 5704, 5691, 5705, 81847, 3611, 5692, 55959, 5695, 6233, 85458, 130612, 5523, 5689	1.99272	0.0825332
GO:0006397~mRNA processing	36	1.62822	0.000804013	11051, 8227, 23658, 26993, 8570, 10291, 144983, 116461, 55110, 57805, 55544, 6830, 10949, 3191, 10262, 10659, 9444, 54998, 6432, 55109, 84081, 80746, 4841, 23210, 6430, 8683, 5725, 8458, 283989, 8175, 6429, 5936, 3181, 5930, 3958, 6427	1.7812	0.0845322
GO:0050434~positive regulation of viral transcription	11	0.497512	0.000865216	5434, 5435, 2962, 7469, 9150, 25920, 4851, 5439, 5431, 51773, 5432	3.35938	0.0886088
GO:0031124~mRNA 3'-end processing	15	0.678426	0.000951399	6431, 11051, 6432, 53981, 84271, 1478, 8563, 51585, 6430, 8683, 84324, 6429, 57187, 10189, 6427	2.65696	0.0948519
GO:0006396~RNA processing	23	1.04025	0.000999503	10181, 55109, 6433, 23536, 65080, 10291, 8761, 11100, 11030, 5394, 25804, 3189, 51729, 10199, 3184, 3191, 64848, 6632, 5936, 23064, 79039, 8446, 10659	2.1	0.097258
GO:0006228~UTP biosynthetic process	7	0.316599	0.00103491	4833, 790, 654364, 4830, 4831, 4832, 8382	5.16632	0.0984054
GO:0097502~mannosylation	7	0.316599	0.00103491	79087, 10195, 80235, 85365, 55650, 9488, 79796	5.16632	0.0984054
GO:0055114~oxidation-reduction process	92	4.16101	0.0013014	5066, 253982, 254295, 84105, 3081, 7296, 51004, 8574, 64118, 131474, 51084, 441024, 84964, 195827, 25824, 1723, 5740, 80142, 9973, 4846, 23210, 8544, 57665, 9352, 1428, 25974, 501, 79912, 4257, 6834, 57834, 3614, 9588, 1718, 51478, 147015, 6309, 137872, 55293, 55328, 2664, 875, 7388, 7384, 79944, 8514, 2936, 10229, 23530, 6241, 1122, 54431, 4702, 4700, 64757, 51302, 112724, 2879, 51295, 10901, 54…	1.37635	0.119663
GO:0034427~nuclear-transcribed mRNA catabolic process, exonucleolytic, 3'-5'	6	0.27137	0.00155066	11340, 51010, 23016, 23404, 118460, 54512	5.90436	0.138128
GO:0016571~histone methylation	8	0.361827	0.00160678	10498, 3275, 4204, 8726, 55170, 64324, 10919, 79813	4.16778	0.140001
GO:0016236~macroautophagy	19	0.85934	0.00165731	64121, 401505, 55062, 9804, 60673, 55054, 10533, 54543, 7416, 10670, 6233, 2475, 64223, 9538, 55004, 4077, 11337, 10452, 55626	2.21414	0.141352
GO:0006914~autophagy	28	1.2664	0.00171638	51652, 55062, 60673, 201475, 203228, 51100, 22933, 6794, 2475, 55332, 9146, 11267, 27072, 9525, 9779, 10254, 7957, 10533, 143187, 25978, 51160, 11315, 81876, 56893, 9706, 84219, 84971, 11337	1.86453	0.143307
GO:0006183~GTP biosynthetic process	7	0.316599	0.00173912	4833, 654364, 4830, 4831, 4832, 8382, 3614	4.76891	0.142431
GO:0000460~maturation of 5.8S rRNA	7	0.316599	0.00173912	5394, 10438, 80135, 84549, 23517, 3692, 54512	4.76891	0.142431
GO:0045454~cell redox homeostasis	19	0.85934	0.00193909	57544, 51218, 4846, 2936, 9997, 23530, 5768, 9352, 1738, 7296, 54431, 9588, 51061, 81542, 23341, 10935, 25824, 80142, 4780	2.18538	0.154683
GO:0010467~gene expression	14	0.633198	0.00199345	57721, 5434, 5435, 5439, 5093, 5725, 2962, 3183, 3184, 10949, 3191, 5431, 5432, 3181	2.58316	0.155913
GO:0071035~nuclear polyadenylation-dependent rRNA catabolic process	5	0.226142	0.00200932	5394, 11340, 51010, 23016, 23404	7.38045	0.154381
GO:0016197~endosomal transport	17	0.768883	0.00227442	11267, 2647, 64145, 51652, 9525, 55745, 10043, 10254, 55317, 6233, 25978, 51160, 8301, 9765, 7840, 374666, 9146	2.28123	0.170045
GO:0006414~translational elongation	8	0.361827	0.00237525	1936, 9521, 6181, 10102, 10767, 1917, 6176, 54676	3.93624	0.174016
GO:0001731~formation of translation preinitiation complex	9	0.407056	0.00266838	27335, 51386, 8662, 8661, 8667, 8666, 8665, 10480, 8664	3.4656	0.190256
GO:0006368~transcription elongation from RNA polymerase II promoter	20	0.904568	0.00294255	5434, 5435, 8518, 25920, 5439, 6884, 404672, 22936, 51616, 11198, 2962, 2961, 9150, 7469, 2957, 5431, 5432, 6924, 11047, 2968	2.05966	0.204464
GO:0019827~stem cell population maintenance	14	0.633198	0.00295993	57721, 22823, 9443, 657, 3815, 90390, 80306, 9412, 1499, 84246, 25836, 1656, 8324, 56478	2.47983	0.202436
GO:0000028~ribosomal small subunit assembly	8	0.361827	0.00339821	27341, 6223, 6204, 6218, 51081, 6209, 91695, 6234	3.72907	0.225403
GO:0006888~ER to Golgi vesicle-mediated transport	31	1.40208	0.0035363	51226, 10972, 22872, 3998, 51399, 51693, 6845, 9554, 10959, 81562, 8775, 51272, 58485, 10113, 84516, 55973, 6399, 5862, 57731, 27095, 55738, 10490, 143187, 79659, 90411, 81876, 29097, 79090, 113419, 10597, 55014	1.71595	0.230068
GO:1900034~regulation of cellular response to heat	18	0.814111	0.00360441	8021, 3304, 10808, 2033, 3281, 100101267, 57805, 3297, 9883, 2475, 64223, 7266, 545, 26353, 129401, 6119, 573, 51501	2.12557	0.230643
GO:0075522~IRES-dependent viral translational initiation	5	0.226142	0.00426941	8662, 8661, 8665, 5725, 8664	6.3261	0.263427
GO:0042795~snRNA transcription from RNA polymerase II promoter	17	0.768883	0.00427614	79664, 57508, 5434, 5435, 23248, 5439, 6884, 22936, 55174, 6619, 51808, 2962, 2961, 54973, 2957, 5431, 5432	2.15087	0.260251
GO:0015031~protein transport	63	2.84939	0.00446636	51226, 79585, 26515, 689, 50999, 22872, 9342, 55745, 201475, 23233, 27230, 5538, 9554, 80144, 143244, 5481, 59343, 51272, 56478, 81, 29887, 121260, 376267, 10807, 25930, 79651, 26521, 55054, 10533, 51361, 25978, 54520, 55293, 2664, 11337, 51652, 10043, 51715, 65082, 3998, 55317, 51068, 113178, 57111, 81562, 51808, 57097, 5862, 53916, 64145, 9525, 55738, 90411, 80055, 60561, 9135, 81876, 29097, 84…	1.41256	0.266582
GO:0001682~tRNA 5'-leader removal	6	0.27137	0.00468204	79897, 54913, 10556, 10775, 10799, 10940	4.83084	0.27394
GO:0015949~nucleobase-containing small molecule interconversion	9	0.407056	0.00479357	4833, 1841, 654364, 205, 2936, 4830, 4831, 6241, 7296	3.18835	0.275935
GO:0042254~ribosome biogenesis	11	0.497512	0.00526397	51187, 54552, 54680, 6222, 6164, 29102, 9816, 6175, 6234, 4809, 2794	2.70617	0.294907
GO:0038061~NIK/NF-kappaB signaling	16	0.723654	0.0058915	5718, 5719, 5706, 5682, 5704, 5691, 5705, 5692, 5695, 5713, 6233, 5684, 5715, 5683, 5689, 23198	2.14704	0.319914
GO:0048025~negative regulation of mRNA splicing, via spliceosome	8	0.361827	0.00640707	6431, 6432, 6433, 6429, 3181, 8683, 5725, 10772	3.37392	0.338597
GO:0008033~tRNA processing	11	0.497512	0.00649829	79897, 54931, 23536, 80324, 55687, 10556, 3735, 10775, 112858, 10940, 10667	2.63303	0.338596
GO:0032259~methylation	17	0.768883	0.00657446	138199, 84274, 23378, 118881, 645332, 131965, 79133, 11185, 114826, 27232, 8623, 51611, 51805, 124512, 51504, 79624, 57019	2.06248	0.337969
GO:0000413~protein peptidyl-prolyl isomerization	12	0.542741	0.0068983	5300, 63943, 2280, 5481, 2281, 2286, 2287, 10465, 5478, 2289, 5480, 9360	2.47159	0.347472
GO:0006405~RNA export from nucleus	14	0.633198	0.00710106	8021, 6431, 6432, 84271, 8563, 6430, 100101267, 8683, 9883, 84324, 6429, 57187, 10189, 6427	2.25439	0.351799
GO:0090502~RNA phosphodiester bond hydrolysis, endonucleolytic	14	0.633198	0.00710106	79897, 283989, 54913, 65080, 80746, 2237, 54487, 10556, 29102, 116461, 10775, 10799, 10940, 84153	2.25439	0.351799
GO:0006241~CTP biosynthetic process	6	0.27137	0.00728714	4833, 654364, 4830, 4831, 4832, 8382	4.42827	0.355335
GO:0006406~mRNA export from nucleus	21	0.949796	0.00758096	8021, 6431, 6432, 53981, 84271, 8563, 6430, 100101267, 9887, 8683, 9883, 84324, 6429, 129401, 57187, 10189, 3181, 23049, 6427, 10772, 3267	1.85987	0.362871
GO:0061025~membrane fusion	12	0.542741	0.00828062	23673, 9135, 6810, 8775, 8774, 9342, 51272, 53407, 10490, 10533, 57531, 55014	2.41542	0.385019
GO:1901216~positive regulation of neuron death	7	0.316599	0.00843104	8301, 1616, 1191, 572, 7159, 348, 2475	3.64681	0.386568
GO:0006376~mRNA splice site selection	7	0.316599	0.00843104	6431, 6430, 23064, 8683, 51747, 10659, 10772	3.64681	0.386568
GO:0030150~protein import into mitochondrial matrix	7	0.316599	0.00843104	84134, 51025, 9804, 10245, 54543, 10440, 10452	3.64681	0.386568
GO:0002479~antigen processing and presentation of exogenous peptide antigen via MHC class I, TAP-dependent	15	0.678426	0.00939154	5718, 5719, 5706, 5704, 5691, 5682, 5705, 5692, 5695, 5713, 5684, 5715, 5683, 5689, 23198	2.1087	0.415926
GO:0006355~regulation of transcription, DNA-templated	199	9.00045	0.0100221	147808, 7205, 8227, 147687, 55840, 4205, 147807, 153572, 51377, 6619, 3481, 8324, 84671, 2957, 7746, 51773, 7745, 51564, 4213, 3094, 100101267, 79818, 79913, 23509, 54796, 10626, 7341, 7733, 2022, 1457, 84295, 2314, 81856, 388561, 23635, 388610, 2972, 220929, 55205, 323, 51684, 115560, 27097, 80854, 339324, 10498, 2961, 51282, 353274, 6595, 4149, 55787, 83444, 4851, 80306, 653121, 55274, 3104, 63…	1.17184	0.432685
GO:0000387~spliceosomal snRNP assembly	9	0.407056	0.0101389	79760, 6637, 25804, 79833, 6636, 6633, 10419, 6632, 6631	2.84675	0.432433
GO:0006119~oxidative phosphorylation	6	0.27137	0.0107547	513, 509, 7388, 6834, 400916, 7384	4.08763	0.447695
GO:0006103~2-oxoglutarate metabolic process	7	0.316599	0.0114589	137872, 51166, 3418, 1738, 84706, 79944, 728294	3.44421	0.464809
GO:0018027~peptidyl-lysine dimethylation	4	0.180914	0.0120352	84193, 80854, 10919, 79813	7.08523	0.477402
GO:0071051~polyadenylation-dependent snoRNA 3'-end processing	4	0.180914	0.0120352	51010, 23404, 118460, 54512	7.08523	0.477402
GO:0071038~nuclear polyadenylation-dependent tRNA catabolic process	4	0.180914	0.0120352	11340, 51010, 23016, 23404	7.08523	0.477402
GO:0071028~nuclear mRNA surveillance	5	0.226142	0.0127616	5394, 11340, 23016, 118460, 54512	4.9203	0.493518
GO:0032790~ribosome disassembly	5	0.226142	0.0127616	53918, 4528, 10767, 92399, 219402	4.9203	0.493518
GO:0070475~rRNA base methylation	5	0.226142	0.0127616	196074, 55695, 155400, 260294, 79066	4.9203	0.493518
GO:0006220~pyrimidine nucleotide metabolic process	5	0.226142	0.0127616	4833, 654364, 4830, 4831, 4832	4.9203	0.493518
GO:0031397~negative regulation of protein ubiquitination	11	0.497512	0.0137955	11315, 3304, 54552, 59343, 374969, 11146, 339745, 6188, 51160, 5581, 2475	2.37614	0.516743
GO:0006260~DNA replication	28	1.2664	0.0143956	253980, 56652, 116447, 6241, 51550, 57804, 983, 11198, 43, 6418, 6119, 5763, 51426, 84289, 4175, 23649, 5424, 27343, 5426, 1017, 7156, 56953, 4999, 2237, 51147, 8914, 545, 5930	1.59989	0.527795
GO:0045926~negative regulation of growth	7	0.316599	0.0151793	84289, 4493, 4494, 51147, 4502, 4501, 4499	3.26294	0.542744
GO:0009142~nucleoside triphosphate biosynthetic process	6	0.27137	0.0151991	4833, 654364, 205, 4830, 4831, 4832	3.79566	0.539176
GO:0045618~positive regulation of keratinocyte differentiation	6	0.27137	0.0151991	654364, 10626, 4831, 4851, 58495, 5469	3.79566	0.539176
GO:0006744~ubiquinone biosynthetic process	6	0.27137	0.0151991	10229, 51805, 84274, 51004, 51117, 27235	3.79566	0.539176
GO:0006886~intracellular protein transport	39	1.76391	0.0152657	51226, 23673, 10972, 10043, 10952, 8417, 10245, 23232, 9905, 1122, 3842, 57533, 10959, 10016, 27236, 8775, 8774, 51194, 53407, 10440, 9146, 55973, 55357, 2017, 27072, 6810, 9392, 146691, 4869, 9779, 10254, 23161, 11020, 414059, 164, 11311, 79058, 55014, 79774	1.46358	0.536762
GO:0042769~DNA damage response, detection of DNA damage	10	0.452284	0.0162302	7320, 11284, 5424, 6119, 64949, 6188, 6233, 7398, 57804, 60488	2.46015	0.554935
GO:1902600~hydrogen ion transmembrane transport	14	0.633198	0.0170084	1352, 1350, 23530, 4697, 6834, 84419, 1349, 9167, 1346, 56901, 1355, 7388, 55002, 7384	2.03265	0.568056
GO:0034198~cellular response to amino acid starvation	8	0.361827	0.0177307	64121, 467, 468, 10641, 51100, 84219, 54468, 10670	2.83409	0.579378
GO:0007059~chromosome segregation	15	0.678426	0.0181833	116447, 9391, 11243, 55755, 3832, 5510, 7329, 6188, 80152, 90417, 10664, 64793, 83852, 148479, 79003	1.95365	0.584751
GO:0061077~chaperone-mediated protein folding	10	0.452284	0.0193583	1457, 63943, 2280, 5481, 2281, 2286, 1191, 2287, 10491, 2289	2.39366	0.604013
GO:0006163~purine nucleotide metabolic process	5	0.226142	0.0193935	4833, 654364, 4830, 4831, 4832	4.42827	0.600846
GO:0006123~mitochondrial electron transport, cytochrome c to oxygen	7	0.316599	0.0196597	1352, 1350, 1329, 4697, 1349, 9167, 1355	3.09979	0.602094
GO:0006388~tRNA splicing, via endonucleolytic cleavage and ligation	6	0.27137	0.0207204	283989, 80746, 1478, 283742, 116461, 83707	3.54262	0.617823
GO:0000470~maturation of LSU-rRNA	6	0.27137	0.0207204	80135, 26156, 84549, 65008, 3692, 4809	3.54262	0.617823
GO:0016254~preassembly of GPI anchor in ER membrane	6	0.27137	0.0207204	51227, 54872, 55650, 9488, 54965, 5277	3.54262	0.617823
GO:0000245~spliceosomal complex assembly	8	0.361827	0.0219604	10181, 27339, 6637, 25804, 79833, 6633, 6632, 10907	2.72509	0.635697
GO:0036003~positive regulation of transcription from RNA polymerase II promoter in response to stress	4	0.180914	0.0220611	468, 4582, 5598, 4780	5.90436	0.633702
GO:0070911~global genome nucleotide-excision repair	9	0.407056	0.0228685	2067, 1069, 7341, 7329, 6613, 404672, 7508, 6233, 2968	2.4909	0.643415
GO:0015991~ATP hydrolysis coupled proton transport	9	0.407056	0.0228685	506, 523, 8992, 529, 9296, 517, 516, 528, 527	2.4909	0.643415
GO:0046034~ATP metabolic process	9	0.407056	0.0228685	3304, 63979, 506, 523, 205, 957, 4719, 572, 114789	2.4909	0.643415
GO:0000462~maturation of SSU-rRNA from tricistronic rRNA transcript (SSU-rRNA, 5.8S rRNA, LSU-rRNA)	9	0.407056	0.0228685	6229, 6202, 84294, 27042, 6223, 11103, 6217, 57050, 705	2.4909	0.643415
GO:0007005~mitochondrion organization	16	0.723654	0.023888	506, 56652, 2551, 4846, 55154, 55186, 81858, 400916, 11315, 6687, 10935, 30968, 7019, 10456, 11331, 23410	1.84032	0.656013
GO:0002223~stimulatory C-type lectin receptor signaling pathway	20	0.904568	0.0251202	5718, 5719, 2033, 5706, 5682, 5704, 3384, 5691, 5705, 3845, 5692, 5713, 5695, 5715, 5684, 6233, 5683, 5689, 23198, 6850	1.68696	0.671099
GO:0070979~protein K11-linked ubiquitination	8	0.361827	0.0268397	7320, 8697, 7325, 55284, 29882, 25847, 51529, 7319	2.62416	0.692022
GO:0006370~7-methylguanosine mRNA capping	9	0.407056	0.0272898	5434, 5435, 2962, 5439, 5431, 55421, 404672, 5432, 2968	2.41542	0.694664
GO:0006458~'de novo' protein folding	3	0.135685	0.035318	2280, 2281, 3329	8.85654	0.782845
GO:0006489~dolichyl diphosphate biosynthetic process	4	0.180914	0.0354048	79947, 22845, 4597, 1798	5.06088	0.780556
GO:0022900~electron transport chain	4	0.180914	0.0354048	6389, 2110, 4724, 1534	5.06088	0.780556
GO:0006047~UDP-N-acetylglucosamine metabolic process	4	0.180914	0.0354048	6675, 23443, 10020, 1798	5.06088	0.780556
GO:0019068~virion assembly	5	0.226142	0.0380565	81876, 5478, 339122, 6233, 348	3.69023	0.80158
GO:0000715~nucleotide-excision repair, DNA damage recognition	7	0.316599	0.0382245	10920, 8533, 10980, 1069, 50813, 7508, 6233	2.69547	0.800061
GO:0006979~response to oxidative stress	20	0.904568	0.0386076	55074, 2067, 4728, 2110, 2730, 2074, 4720, 4700, 11030, 6188, 348, 93100, 11284, 1718, 10494, 10935, 2879, 25824, 79661, 4323	1.61028	0.800395
GO:0090090~negative regulation of canonical Wnt signaling pathway	27	1.22117	0.0434333	5718, 5719, 4040, 4851, 5682, 5713, 5684, 5715, 5683, 23198, 4038, 22881, 5706, 5704, 5691, 324, 5705, 5692, 5695, 6233, 348, 5523, 5689, 54949, 3065, 51339, 4163	1.46703	0.834865
GO:0045022~early endosome to late endosome transport	6	0.27137	0.0444774	11267, 22853, 8411, 51361, 374666, 83547	2.95218	0.839396
GO:0006165~nucleoside diphosphate phosphorylation	6	0.27137	0.0444774	4833, 205, 4830, 4831, 4832, 8382	2.95218	0.839396
GO:0051170~nuclear import	6	0.27137	0.0444774	79760, 6637, 79833, 6636, 6633, 6632	2.95218	0.839396
GO:0033574~response to testosterone	8	0.361827	0.0457284	790, 6198, 4830, 572, 1019, 3297, 2821, 5350	2.36174	0.845076
GO:0006362~transcription elongation from RNA polymerase I promoter	8	0.361827	0.0457284	5434, 5435, 84172, 9014, 2074, 9013, 404672, 2968	2.36174	0.845076
GO:0021987~cerebral cortex development	12	0.542741	0.0461293	4301, 22903, 4040, 4763, 4035, 583, 84687, 572, 26047, 3014, 317762, 79633	1.89783	0.845113
GO:0060071~Wnt signaling pathway, planar cell polarity pathway	17	0.768883	0.0516019	5718, 5719, 5706, 5682, 5704, 5691, 5705, 5692, 5695, 5713, 5715, 6233, 5684, 5683, 5689, 23198, 8324	1.63653	0.874329
GO:0018026~peptidyl-lysine monomethylation	4	0.180914	0.0519803	84193, 80854, 4297, 79813	4.42827	0.874028
GO:0016082~synaptic vesicle priming	4	0.180914	0.0519803	9342, 8867, 116841, 93664	4.42827	0.874028
GO:0071294~cellular response to zinc ion	6	0.27137	0.054941	4493, 4494, 4502, 4501, 1385, 4499	2.7968	0.886318
GO:0070372~regulation of ERK1 and ERK2 cascade	7	0.316599	0.0552734	10818, 81610, 6850, 2045, 6815, 10419, 51074	2.47983	0.885747
GO:0097352~autophagosome maturation	7	0.316599	0.0552734	51652, 9342, 65082, 10490, 6845, 55014, 57192	2.47983	0.885747
GO:0000375~RNA splicing, via transesterification reactions	7	0.316599	0.0552734	10199, 8570, 6429, 10262, 84292, 10907, 10772	2.47983	0.885747
GO:0000381~regulation of alternative mRNA splicing, via spliceosome	9	0.407056	0.0582482	6431, 10181, 84081, 3191, 10291, 5936, 6427, 10179, 5725	2.0976	0.896732
GO:0043065~positive regulation of apoptotic process	44	1.99005	0.0592508	7023, 1191, 4851, 54556, 10795, 5664, 1917, 55164, 665, 57805, 1499, 23370, 25803, 5481, 1723, 572, 84883, 3635, 9521, 5074, 84289, 10181, 3275, 637, 4763, 323, 10533, 324, 1019, 1902, 1385, 5608, 51118, 6233, 3329, 29, 6609, 1676, 7052, 3939, 51147, 468, 6194, 23787	1.29896	0.898882
GO:0030838~positive regulation of actin filament polymerization	10	0.452284	0.0611947	2017, 23580, 64223, 51466, 10458, 2885, 55971, 11135, 5581, 2475	1.96812	0.904582
GO:0000209~protein polyubiquitination	29	1.31162	0.0616562	127544, 5718, 5719, 5682, 868, 26263, 5713, 5715, 5684, 5683, 10616, 27339, 23198, 56254, 25820, 26270, 5706, 5704, 54467, 5691, 5705, 5692, 5695, 6233, 7319, 7320, 5689, 115992, 5930	1.39587	0.904476
GO:0000722~telomere maintenance via recombination	8	0.361827	0.0621167	7517, 23649, 2237, 5424, 5426, 7011, 6119, 57804	2.21414	0.904369
GO:0031929~TOR signaling	5	0.226142	0.0641873	6198, 2625, 1979, 6194, 2475	3.16305	0.910056
GO:0032784~regulation of DNA-templated transcription, elongation	5	0.226142	0.0641873	10102, 6919, 6920, 2074, 57805	3.16305	0.910056
GO:0071044~histone mRNA catabolic process	5	0.226142	0.0641873	5394, 55149, 90459, 79670, 54512	3.16305	0.910056
GO:0000380~alternative mRNA splicing, via spliceosome	5	0.226142	0.0641873	6431, 6433, 51319, 80004, 5725	3.16305	0.910056
GO:0051716~cellular response to stimulus	3	0.135685	0.0653805	8890, 8892, 8891	6.64241	0.912424
GO:0010499~proteasomal ubiquitin-independent protein catabolic process	3	0.135685	0.0653805	23198, 9817, 4780	6.64241	0.912424
GO:0071034~CUT catabolic process	3	0.135685	0.0653805	5394, 51010, 23404	6.64241	0.912424
GO:0018393~internal peptidyl-lysine acetylation	3	0.135685	0.0653805	8850, 2033, 7917	6.64241	0.912424
GO:0042992~negative regulation of transcription factor import into nucleus	3	0.135685	0.0653805	4763, 51715, 51684	6.64241	0.912424
GO:0051567~histone H3-K9 methylation	3	0.135685	0.0653805	83852, 10919, 79813	6.64241	0.912424
GO:0031125~rRNA 3'-end processing	3	0.135685	0.0653805	90459, 118460, 54512	6.64241	0.912424
GO:0090261~positive regulation of inclusion body assembly	3	0.135685	0.0653805	5706, 5705, 3297	6.64241	0.912424
GO:0045682~regulation of epidermis development	3	0.135685	0.0653805	654364, 4831, 4665	6.64241	0.912424
GO:0045006~DNA deamination	3	0.135685	0.0653805	51010, 118460, 54512	6.64241	0.912424
GO:2000664~positive regulation of interleukin-5 secretion	3	0.135685	0.0653805	23765, 2625, 55540	6.64241	0.912424
GO:0002762~negative regulation of myeloid leukocyte differentiation	3	0.135685	0.0653805	654364, 4830, 4831	6.64241	0.912424
GO:0022904~respiratory electron transport chain	6	0.27137	0.0667014	6389, 2110, 9997, 6390, 2108, 728294	2.65696	0.915115
GO:0050852~T cell receptor signaling pathway	24	1.08548	0.0697165	5718, 5719, 2625, 5706, 5682, 5691, 5704, 5705, 6794, 5692, 5713, 5695, 5715, 5684, 6233, 5683, 10616, 9473, 5689, 3937, 23198, 7070, 30968, 3635	1.4362	0.92283
GO:0045727~positive regulation of translation	11	0.497512	0.0700317	6198, 84271, 3184, 4869, 1994, 27230, 1153, 1019, 6191, 3692, 2475	1.83815	0.922202
GO:0045732~positive regulation of protein catabolic process	12	0.542741	0.070401	11267, 1457, 5523, 4947, 10795, 51339, 10533, 324, 51079, 9554, 83547, 51160	1.77131	0.921739
GO:0006383~transcription from RNA polymerase III promoter	8	0.361827	0.0714932	9329, 9328, 6619, 5434, 5435, 10625, 2972, 55718	2.14704	0.923375
GO:0009060~aerobic respiration	8	0.361827	0.0714932	1352, 2647, 6390, 7388, 6834, 9016, 7384, 23410	2.14704	0.923375
GO:0006307~DNA dealkylation involved in DNA repair	4	0.180914	0.0715896	221120, 4350, 121642, 51008	3.93624	0.922136
GO:0090073~positive regulation of protein homodimerization activity	4	0.180914	0.0715896	11315, 54552, 114609, 10795	3.93624	0.922136
GO:0031053~primary miRNA processing	4	0.180914	0.0715896	65080, 54487, 29102, 3181	3.93624	0.922136
GO:0010388~cullin deneddylation	4	0.180914	0.0715896	10920, 8533, 10980, 50813	3.93624	0.922136
GO:0006473~protein acetylation	4	0.180914	0.0715896	84289, 8850, 51147, 2033	3.93624	0.922136
GO:0045899~positive regulation of RNA polymerase II transcriptional preinitiation complex assembly	4	0.180914	0.0715896	5706, 5704, 5705, 1385	3.93624	0.922136
GO:0007096~regulation of exit from mitosis	4	0.180914	0.0715896	8697, 9587, 84687, 22933	3.93624	0.922136
GO:0048103~somatic stem cell division	4	0.180914	0.0715896	8324, 4851, 3815, 57216	3.93624	0.922136
GO:0051028~mRNA transport	10	0.452284	0.0769682	9444, 143244, 6830, 59343, 8570, 57097, 55421, 144983, 55110, 10204	1.88437	0.934886
GO:0001676~long-chain fatty acid metabolic process	6	0.27137	0.0797454	5066, 376497, 10999, 1374, 11001, 10965	2.53044	0.93998
GO:0006401~RNA catabolic process	6	0.27137	0.0797454	3184, 23016, 8761, 23517, 6832, 84153	2.53044	0.93998
GO:0045333~cellular respiration	6	0.27137	0.0797454	1352, 4719, 4724, 1355, 10165, 114789	2.53044	0.93998
GO:0006464~cellular protein modification process	18	0.814111	0.0799278	143, 1363, 57494, 27230, 26263, 7317, 10533, 23170, 7329, 80204, 27232, 55293, 51601, 26190, 6483, 23093, 5875, 4015	1.51826	0.939113
GO:0048821~erythrocyte development	5	0.226142	0.0799934	10370, 669, 23210, 6194, 5469	2.95218	0.937985
GO:0042026~protein refolding	5	0.226142	0.0799934	3304, 2280, 2281, 55466, 3329	2.95218	0.937985
GO:0006511~ubiquitin-dependent protein catabolic process	28	1.2664	0.0837825	5719, 8533, 8697, 5682, 7326, 26263, 7329, 51377, 5715, 5684, 5683, 23014, 26269, 6049, 56254, 23113, 25820, 7398, 10868, 5706, 3093, 80204, 7319, 7320, 7267, 7345, 11047, 7917	1.36254	0.944787
GO:0006977~DNA damage response, signal transduction by p53 class mediator resulting in cell cycle arrest	12	0.542741	0.0851207	28984, 55544, 10498, 4869, 2033, 55571, 4582, 5934, 1017, 6233, 9337, 983	1.71417	0.946252
GO:0006367~transcription initiation from RNA polymerase II promoter	24	1.08548	0.0880309	10413, 9443, 5434, 5435, 8850, 51003, 112950, 4851, 5439, 90390, 6884, 404672, 5469, 51616, 5465, 84246, 2962, 2961, 367, 5431, 2957, 5432, 2969, 2968	1.3984	0.950521
GO:0033572~transferrin transport	8	0.361827	0.0926193	523, 22853, 8992, 529, 9296, 57192, 528, 527	2.02435	0.95706
GO:0048280~vesicle fusion with Golgi apparatus	4	0.180914	0.0939594	10490, 143187, 6845, 9554	3.54262	0.958122
GO:0001893~maternal placenta development	4	0.180914	0.0939594	26528, 7026, 10935, 10959	3.54262	0.958122
GO:0008535~respiratory chain complex IV assembly	4	0.180914	0.0939594	1352, 9997, 1355, 6834	3.54262	0.958122
GO:0032780~negative regulation of ATPase activity	4	0.180914	0.0939594	51025, 93974, 54899, 5350	3.54262	0.958122
GO:0006390~transcription from mitochondrial promoter	4	0.180914	0.0939594	6182, 56652, 7019, 130916	3.54262	0.958122
GO:0010944~negative regulation of transcription by competitive promoter binding	4	0.180914	0.0939594	1602, 4582, 1385, 58495	3.54262	0.958122
GO:0032465~regulation of cytokinesis	6	0.27137	0.0940427	5300, 10807, 1069, 51100, 801, 55660	2.41542	0.957294
GO:0036297~interstrand cross-link repair	10	0.452284	0.0950061	55215, 7517, 2067, 545, 64789, 6119, 2177, 199990, 6233, 7398	1.80746	0.957783
GO:0007099~centriole replication	5	0.226142	0.0975241	1069, 55755, 1017, 8481, 116840	2.76767	0.960463
GO:0007405~neuroblast proliferation	5	0.226142	0.0975241	747, 10818, 221955, 29127, 23654	2.76767	0.960463
GO:0030301~cholesterol transport	5	0.226142	0.0975241	10577, 1080, 9525, 64801, 4481	2.76767	0.960463
GO:0035162~embryonic hemopoiesis	5	0.226142	0.0975241	2625, 5087, 3815, 4297, 5469	2.76767	0.960463
GO:0007049~cell cycle	32	1.44731	0.0998168	26017, 2580, 55787, 51652, 23552, 3621, 84306, 196, 51550, 57531, 57805, 55544, 1841, 388610, 55660, 5581, 53918, 3714, 5300, 10807, 55752, 7159, 60561, 85458, 64975, 474343, 56647, 545, 5934, 402, 5598, 11334	1.30603	0.962657
